# Supplementary material for: SARS-CoV-2 structure and replication characterized by in situ cryo-electron tomography
Source: Nat Commun. 2020 Nov 18;11:5885. doi: 10.1038/s41467-020-19619-7 (PMC7676268; doi:10.1038/s41467-020-19619-7)
Supplement: Supplementary file 10 — Source Data [file 41467_2020_19619_MOESM10_ESM.xlsx]

## Sheet: fig 1c
VeroE6	A549-ACE2	Calu3
385.7	322.7	331.9
357.5	371.6	374
297.3	412.2	402.2
334.9	360.1
364.2	266.2
293.3	339.2
355.6	314.1
290.7	307
391.4	335.8
237.6	350.1
294.2	339
304	355.2
300	468.7
364.1	165.1
328.7
318.8
350
474.3
327
344.5

## Sheet: fig 1f
distance	1	2	3	4	5	6	7	8	9	10	11	12	13	14	15	16	17	18	19	20	21	22	23	24	25	26	27	28	29	30	31	32	33	34	35	36	37	38	39	40	41	42	43	44	45	46	47	48	49
-5.3781	0.305097	0.450973	0.221837	0.344307	0.387055	0.501146	0.340759	0.498529	0.219292					0.254356	0.54918	0.375952		0.311629			0.65087	0.431188						0.404938	0.601612	0.332996	0.344363		0.513092	0.510013		0.461587	0.39136	0.509756		0.467527	0.434918			0.482758		0.496271	0.278309	0.44928	0.377954
-5.2402	0.28771	0.458493	0.198728	0.312013	0.387065	0.546056	0.333656	0.506409	0.228811					0.29708	0.548141	0.351696		0.309076			0.652854	0.440569						0.436129	0.601515	0.259724	0.350243		0.529238	0.519118		0.470434	0.443442	0.480068		0.498829	0.390821			0.439879		0.502316	0.254462	0.445473	0.386635
-5.1023	0.292617	0.458506	0.193396	0.265571	0.388947	0.587746	0.316834	0.503868	0.264771	0.459133				0.339972	0.549736	0.325473		0.336225	0.421858		0.641181	0.449883	0.348417					0.464514	0.588879	0.198768	0.368714		0.550708	0.530159		0.472757	0.50816	0.44546	0.454622	0.51317	0.377696	0.392298	0.404231	0.400142	0.462874	0.504358	0.245535	0.433181	0.402734
-4.9644	0.310853	0.458623	0.206544	0.218565	0.380868	0.62228	0.301284	0.483041	0.314479	0.44869				0.373769	0.548651	0.312502		0.384448	0.46513	0.26276	0.622041	0.459421	0.337224		0.433098			0.487177	0.567642	0.160296	0.389846	0.415827	0.572576	0.536463		0.47456	0.570928	0.417212	0.45656	0.511733	0.391433	0.382675	0.396972	0.36741	0.483491	0.498573	0.243451	0.410951	0.420505
-4.8265	0.331028	0.466138	0.232382	0.197207	0.359657	0.636856	0.298459	0.445172	0.354669	0.440949		0.45081	0.318839	0.399111	0.542717	0.31961		0.438998	0.492673	0.312341	0.595836	0.461116	0.339612		0.445194		0.457117	0.503234	0.54321	0.144942	0.403601	0.404369	0.597547	0.538112		0.485709	0.624007	0.402997	0.451534	0.493458	0.422344	0.390578	0.398244	0.349747	0.491643	0.483205	0.247691	0.382033	0.4323
-4.6886	0.349673	0.492071	0.265115	0.203946	0.327557	0.63276	0.308749	0.404965	0.377937	0.438442		0.471132	0.341666	0.425892	0.52434	0.351857		0.478224	0.508903	0.392816	0.560512	0.450483	0.351004		0.471947		0.439056	0.504648	0.535399	0.151038	0.401152	0.372959	0.614619	0.534947		0.503288	0.662328	0.40772	0.439566	0.468296	0.451287	0.414366	0.401062	0.346319	0.476263	0.462185	0.254909	0.353053	0.433814
-4.5507	0.367442	0.536508	0.292915	0.238255	0.293574	0.610241	0.326647	0.376428	0.385341	0.437865	0.517743	0.477065	0.369821	0.448888	0.492728	0.401607		0.485289	0.518219	0.4814	0.522119	0.429523	0.372682	0.536858	0.497838		0.419802	0.495374	0.544776	0.172444	0.380634	0.334019	0.613768	0.523877		0.513952	0.685437	0.428299	0.425881	0.447713	0.473547	0.442347	0.40798	0.352696	0.439798	0.436291	0.269104	0.332037	0.425797
-4.4128	0.388865	0.577386	0.306754	0.286402	0.265846	0.576571	0.34862	0.36549	0.385341	0.444525	0.510268	0.466444	0.394428	0.469751	0.462705	0.460536		0.452261	0.523101	0.560728	0.473094	0.406034	0.392446	0.540499	0.507549		0.414047	0.477368	0.565441	0.204806	0.357156	0.301117	0.595547	0.513337		0.513219	0.699223	0.458407	0.412928	0.435546	0.478122	0.462042	0.418638	0.355909	0.391541	0.414584	0.285103	0.325302	0.413792
-4.2749	0.411239	0.599955	0.306597	0.340318	0.258631	0.537259	0.378231	0.378094	0.390629	0.460892	0.487893	0.446122	0.410693	0.480909	0.44245	0.510844		0.397496	0.528535	0.617615	0.422991	0.386666	0.398692	0.537863	0.499076	0.421067	0.432056	0.461244	0.583489	0.239429	0.347087	0.288916	0.565344	0.497862		0.496471	0.703444	0.492246	0.406384	0.427792	0.476123	0.468249	0.428555	0.362188	0.346179	0.39425	0.296216	0.324019	0.396061
-4.137	0.430218	0.592391	0.297586	0.390749	0.278508	0.49712	0.407589	0.405646	0.39909	0.487635	0.455666	0.431719	0.418138	0.482097	0.437505	0.538803		0.345132	0.528418	0.646252	0.374874	0.379144	0.388022	0.526786	0.468808	0.426109	0.467383	0.453253	0.582375	0.270396	0.355156	0.299974	0.536826	0.4805	0.298413	0.473753	0.699523	0.52257	0.405095	0.417459	0.46328	0.461999	0.433276	0.372189	0.311199	0.373393	0.30322	0.324983	0.374101
-3.9991	0.44596	0.563004	0.284398	0.4309	0.318679	0.462138	0.42867	0.443582	0.413897	0.518283	0.432037	0.43147	0.424308	0.472012	0.447555	0.553723	0.323177	0.316418	0.520232	0.641636	0.337219	0.379249	0.357579	0.504685	0.422516	0.418753	0.50423	0.447412	0.559862	0.296524	0.3771	0.322826	0.511795	0.462259	0.297183	0.457621	0.70534	0.540692	0.407897	0.401487	0.439461	0.435763	0.424989	0.388065	0.289252	0.349534	0.305162	0.324743	0.351974
-3.8612	0.46404	0.525966	0.268229	0.459568	0.365474	0.433294	0.442219	0.481965	0.428703	0.544151	0.424197	0.439358	0.431667	0.461752	0.457872	0.563586	0.340936	0.321624	0.499884	0.603573	0.31524	0.381244	0.321796	0.472152	0.37939	0.403468	0.520786	0.438513	0.52593	0.317203	0.394596	0.346178	0.496525	0.432235	0.307125	0.457038	0.718223	0.546476	0.412429	0.386927	0.407857	0.392579	0.410889	0.402071	0.275551	0.334443	0.304385	0.333355	0.328216
-3.7233	0.491909	0.488806	0.258332	0.48165	0.408467	0.412869	0.440629	0.510326	0.437165	0.557161	0.433874	0.450441	0.447208	0.453738	0.460388	0.579182	0.35737	0.352819	0.463061	0.542675	0.31515	0.376746	0.281254	0.429773	0.353133	0.380606	0.510691	0.422339	0.492099	0.34245	0.395505	0.363075	0.490596	0.388702	0.321087	0.469019	0.737068	0.537363	0.412256	0.37258	0.380244	0.337039	0.392847	0.408611	0.26346	0.335721	0.299421	0.354271	0.308422
-3.5854	0.52612	0.462421	0.263142	0.500456	0.438148	0.398966	0.423517	0.520965	0.432934	0.559671	0.449131	0.454307	0.465964	0.444403	0.451901	0.59222	0.37188	0.397862	0.415706	0.476384	0.329449	0.363511	0.245322	0.380503	0.354366	0.359602	0.478784	0.404174	0.465511	0.369646	0.375654	0.364336	0.491981	0.340315	0.331078	0.487391	0.753282	0.517367	0.396364	0.352084	0.36789	0.288708	0.377811	0.403366	0.258424	0.358937	0.287724	0.387507	0.292083
-3.4475	0.555214	0.452727	0.280911	0.51602	0.458721	0.387088	0.399881	0.510767	0.423415	0.549988	0.460421	0.452166	0.489879	0.433855	0.43423	0.591883	0.378678	0.448914	0.363162	0.416116	0.348988	0.343236	0.223104	0.329879	0.373802	0.343177	0.437944	0.389767	0.454869	0.39862	0.34558	0.346974	0.499041	0.292467	0.334078	0.495818	0.753941	0.484608	0.371372	0.329079	0.367476	0.2712	0.370131	0.393787	0.269249	0.40048	0.276106	0.43224	0.277282
-3.3096	0.555519	0.458325	0.305781	0.524161	0.479547	0.36918	0.36955	0.480511	0.412839	0.535072	0.466459	0.448318	0.510254	0.419224	0.413954	0.565847	0.388457	0.497841	0.321516	0.36679	0.363463	0.32171	0.220734	0.283857	0.403043	0.3412	0.398923	0.378357	0.464868	0.422375	0.321293	0.317913	0.506537	0.24963	0.336865	0.490675	0.731228	0.441652	0.335036	0.302118	0.374128	0.291815	0.371947	0.379271	0.289035	0.454468	0.277121	0.478591	0.262512
-3.1717	0.522216	0.465561	0.325369	0.513944	0.508	0.352172	0.342322	0.434711	0.414954	0.517543	0.466719	0.437173	0.525494	0.40267	0.392945	0.520269	0.40583	0.538046	0.300914	0.341467	0.368184	0.304364	0.231082	0.248421	0.432579	0.346787	0.366444	0.369773	0.488317	0.438667	0.305366	0.285142	0.510025	0.218157	0.348812	0.473536	0.684403	0.392161	0.313711	0.280577	0.368586	0.335844	0.378662	0.362588	0.308217	0.506654	0.296428	0.514886	0.252611
-3.0338	0.459244	0.464437	0.328545	0.486267	0.539578	0.342193	0.318085	0.374793	0.433992	0.50206	0.461603	0.422065	0.523813	0.393092	0.37814	0.473156	0.431212	0.556987	0.294799	0.340312	0.360181	0.289691	0.247287	0.226954	0.464522	0.354757	0.335706	0.365384	0.506471	0.449212	0.292717	0.254105	0.511312	0.198879	0.371324	0.453392	0.6206	0.346872	0.310154	0.271066	0.354319	0.378338	0.390937	0.34025	0.319928	0.5459	0.338139	0.53585	0.257934
-2.8959	0.380996	0.446819	0.310874	0.449813	0.57457	0.341432	0.304063	0.311406	0.456202	0.487439	0.439946	0.398336	0.493486	0.391561	0.36148	0.437928	0.451216	0.556834	0.300875	0.362092	0.348455	0.285529	0.259912	0.21797	0.498175	0.356948	0.31127	0.376962	0.513138	0.448989	0.280339	0.226929	0.508647	0.193489	0.393481	0.432748	0.549911	0.30943	0.331573	0.275542	0.334341	0.399806	0.404779	0.317433	0.31587	0.56377	0.383562	0.538509	0.27375
-2.758	0.309579	0.416002	0.272503	0.429139	0.60759	0.345069	0.303587	0.265053	0.477355	0.477808	0.40342	0.37362	0.440081	0.3902	0.343586	0.417882	0.458181	0.53829	0.313441	0.386802	0.335897	0.293194	0.273708	0.225346	0.522433	0.353393	0.294314	0.401766	0.505373	0.441502	0.267586	0.207191	0.50781	0.204525	0.406718	0.415873	0.47958	0.280035	0.366984	0.290835	0.325327	0.40318	0.413903	0.301222	0.315434	0.563726	0.419977	0.529499	0.291492
-2.6201	0.255242	0.394819	0.220984	0.42934	0.633761	0.347205	0.311463	0.244448	0.481585	0.462019	0.357612	0.355867	0.374648	0.389029	0.324365	0.406861	0.445724	0.504256	0.331876	0.40102	0.326205	0.31978	0.284561	0.248364	0.529893	0.351606	0.288016	0.441271	0.490786	0.422275	0.255483	0.19027	0.498167	0.228704	0.412459	0.40035	0.414502	0.258574	0.398729	0.306269	0.32929	0.394642	0.420139	0.290289	0.322775	0.548381	0.439008	0.514709	0.296241
-2.4822	0.224476	0.389579	0.173167	0.453563	0.650078	0.342131	0.321099	0.246976	0.473124	0.437925	0.319524	0.348836	0.319215	0.384292	0.314819	0.398545	0.421929	0.468234	0.355149	0.403897	0.317115	0.354382	0.298147	0.276901	0.509458	0.353378	0.289983	0.485046	0.482565	0.393822	0.248067	0.176566	0.466448	0.259927	0.41526	0.383154	0.35749	0.247547	0.420264	0.321754	0.347317	0.387181	0.420791	0.282471	0.345426	0.523428	0.446044	0.499988	0.281789
-2.3443	0.208414	0.401163	0.143723	0.494741	0.663421	0.332102	0.328902	0.261232	0.450914	0.408386	0.298309	0.349915	0.28295	0.383325	0.315136	0.385224	0.394589	0.432799	0.386685	0.402709	0.309814	0.389976	0.308705	0.304994	0.466014	0.357658	0.300218	0.526035	0.480292	0.360543	0.248498	0.164152	0.405396	0.293098	0.41888	0.354943	0.311837	0.254461	0.427442	0.329196	0.370489	0.385012	0.41939	0.269209	0.378083	0.490223	0.437968	0.478681	0.257016
-2.2064	0.19494	0.425718	0.144416	0.538755	0.677857	0.324748	0.328835	0.280306	0.430819	0.382243	0.28881	0.356249	0.268126	0.383894	0.332218	0.366055	0.382367	0.4072	0.418002	0.415184	0.308187	0.411494	0.320112	0.319464	0.420803	0.365708	0.315918	0.553448	0.474423	0.338456	0.256991	0.152674	0.324878	0.320648	0.421672	0.321135	0.292944	0.275956	0.436574	0.325395	0.387272	0.372095	0.413838	0.257368	0.405308	0.446557	0.415735	0.4471	0.229959
-2.0685	0.174034	0.458543	0.173263	0.574061	0.700131	0.321813	0.319014	0.304176	0.41707	0.366901	0.291661	0.358549	0.269155	0.382324	0.364237	0.340664	0.388942	0.384665	0.445854	0.444686	0.304242	0.424265	0.343808	0.32524	0.387344	0.383553	0.333084	0.565446	0.46709	0.338457	0.27045	0.148179	0.251521	0.343581	0.423104	0.296436	0.313935	0.300792	0.440308	0.310986	0.384657	0.346224	0.40976	0.252181	0.420871	0.402437	0.376587	0.418561	0.216083
-1.9306	0.154235	0.502662	0.223201	0.59032	0.729046	0.323987	0.306956	0.335613	0.408608	0.37181	0.303396	0.36663	0.29029	0.375662	0.406666	0.320444	0.41203	0.375638	0.469155	0.487398	0.290671	0.436959	0.382128	0.323016	0.380951	0.417953	0.34961	0.56101	0.460458	0.353393	0.29199	0.15705	0.216046	0.365529	0.420174	0.285462	0.369518	0.328831	0.446287	0.287521	0.369971	0.309392	0.404352	0.259175	0.408029	0.374541	0.330773	0.402992	0.229472
-1.7927	0.147021	0.547434	0.284887	0.587035	0.763927	0.32995	0.294046	0.370716	0.41707	0.39316	0.330258	0.380097	0.326774	0.365827	0.451145	0.307508	0.444619	0.376838	0.490295	0.535536	0.274664	0.460198	0.434348	0.318878	0.393709	0.463312	0.361917	0.546788	0.463415	0.376413	0.31692	0.176905	0.223748	0.393098	0.404092	0.296256	0.442939	0.354499	0.451952	0.270941	0.343665	0.27794	0.395855	0.27683	0.367329	0.367608	0.290944	0.400287	0.2631
-1.6548	0.157708	0.585769	0.33991	0.570534	0.78961	0.336735	0.277582	0.408887	0.44351	0.42473	0.371359	0.4038	0.381704	0.356937	0.479825	0.304788	0.469732	0.393235	0.516958	0.570762	0.27305	0.489754	0.491748	0.317472	0.416281	0.502277	0.378862	0.52686	0.475695	0.392773	0.332474	0.20694	0.265527	0.430198	0.375578	0.317724	0.515621	0.377306	0.456515	0.270293	0.327911	0.266406	0.387889	0.308933	0.309745	0.379303	0.272111	0.40854	0.312342
-1.5169	0.198345	0.615304	0.38325	0.552925	0.80508	0.343948	0.27634	0.434531	0.487931	0.457071	0.423101	0.431671	0.436386	0.357645	0.48725	0.314925	0.484941	0.421625	0.549515	0.586648	0.296177	0.513077	0.544935	0.319529	0.435173	0.528432	0.402488	0.514437	0.501551	0.398913	0.331795	0.236963	0.312841	0.479918	0.337573	0.337972	0.567793	0.401657	0.460197	0.297229	0.323851	0.27907	0.386283	0.348643	0.25686	0.399621	0.28321	0.417103	0.366355
-1.379	0.257594	0.639336	0.415175	0.542718	0.810938	0.350134	0.294123	0.44223	0.542928	0.475282	0.475275	0.464349	0.484507	0.378667	0.474517	0.334146	0.491328	0.45734	0.579365	0.580858	0.340158	0.520078	0.597223	0.327713	0.438768	0.539867	0.427081	0.513879	0.532653	0.401102	0.323612	0.262011	0.347939	0.540958	0.310247	0.3586	0.597753	0.432015	0.464209	0.344244	0.341432	0.316702	0.389399	0.401371	0.231063	0.416536	0.323533	0.422555	0.424236
-1.2411	0.329569	0.663009	0.446471	0.546473	0.811671	0.35492	0.341631	0.440945	0.583118	0.482243	0.522964	0.500931	0.52044	0.425313	0.457208	0.37254	0.503519	0.485519	0.609204	0.566087	0.394871	0.514372	0.647103	0.352953	0.423068	0.543839	0.442071	0.535152	0.571691	0.408587	0.326188	0.28364	0.374192	0.601931	0.298476	0.392737	0.617812	0.460191	0.466422	0.39895	0.38428	0.3721	0.397731	0.467023	0.241852	0.434016	0.38162	0.43776	0.477346
-1.1032	0.404917	0.69129	0.481353	0.56295	0.811436	0.371001	0.411261	0.442228	0.605328	0.483233	0.56124	0.544242	0.549665	0.500135	0.456118	0.430426	0.527192	0.503074	0.638806	0.560131	0.446655	0.505045	0.688588	0.395913	0.404606	0.547919	0.436598	0.569584	0.618759	0.431687	0.356406	0.313637	0.395417	0.657686	0.304366	0.44283	0.629791	0.485628	0.466885	0.449807	0.446624	0.434314	0.414746	0.539049	0.286926	0.461284	0.456496	0.469913	0.526084
-0.9653	0.474846	0.725912	0.520046	0.591197	0.813904	0.409543	0.489127	0.454826	0.620135	0.490368	0.587516	0.597837	0.572775	0.591205	0.485689	0.50088	0.56715	0.510234	0.670054	0.574063	0.497588	0.508761	0.728177	0.452383	0.400627	0.565728	0.419209	0.602926	0.677549	0.474718	0.422495	0.357052	0.420845	0.704974	0.323459	0.504055	0.644323	0.51138	0.477504	0.495327	0.522877	0.489942	0.442126	0.60137	0.359111	0.503659	0.534525	0.52258	0.566726
-0.8274	0.539599	0.76534	0.558743	0.631738	0.816404	0.474356	0.559226	0.47805	0.632826	0.506582	0.608029	0.662753	0.597052	0.678497	0.535223	0.581276	0.613586	0.52362	0.697357	0.610301	0.548859	0.527167	0.753724	0.522778	0.417911	0.596252	0.411657	0.625736	0.73867	0.53128	0.511713	0.415426	0.464774	0.739176	0.343106	0.559812	0.662882	0.538091	0.506375	0.545589	0.590011	0.526331	0.476173	0.641952	0.45071	0.565654	0.605291	0.593062	0.594982
-0.6895	0.596595	0.80641	0.596834	0.686168	0.822411	0.563509	0.623519	0.510636	0.660325	0.534195	0.624274	0.739928	0.621026	0.749191	0.596507	0.645275	0.662807	0.546879	0.718167	0.655834	0.60485	0.561023	0.77364	0.605006	0.457907	0.641635	0.427132	0.631625	0.793925	0.597964	0.61309	0.48633	0.526339	0.769723	0.37865	0.610537	0.697411	0.574304	0.555108	0.610648	0.638014	0.545211	0.514982	0.657151	0.549334	0.638762	0.675101	0.671979	0.624114
-0.5516	0.652151	0.849011	0.631089	0.755104	0.83313	0.661613	0.687642	0.551137	0.696284	0.567638	0.641085	0.817	0.646707	0.798529	0.66105	0.693778	0.707384	0.587834	0.725913	0.692029	0.673181	0.601922	0.790242	0.696081	0.512305	0.687408	0.472098	0.640928	0.836576	0.666473	0.714251	0.561363	0.603343	0.798547	0.440305	0.65946	0.751241	0.620083	0.623297	0.688881	0.662447	0.552497	0.557915	0.655997	0.639016	0.712515	0.74899	0.746661	0.657452
-0.4137	0.704261	0.892009	0.657978	0.83507	0.853933	0.75561	0.747992	0.598055	0.739647	0.607019	0.657999	0.881886	0.666744	0.829893	0.723749	0.725037	0.741048	0.641647	0.728481	0.717436	0.751294	0.644934	0.815894	0.794732	0.576335	0.736795	0.533515	0.659927	0.865794	0.73105	0.803746	0.629208	0.683863	0.836027	0.523312	0.709861	0.817112	0.67477	0.700388	0.769139	0.674071	0.560708	0.600448	0.650801	0.702642	0.775552	0.82833	0.808187	0.702183
-0.2758	0.751624	0.933243	0.680748	0.907768	0.874975	0.829145	0.797249	0.643871	0.777722	0.644544	0.675586	0.92674	0.683472	0.853804	0.779353	0.741293	0.763237	0.69091	0.732934	0.72951	0.825514	0.683651	0.847431	0.886332	0.633205	0.780955	0.595834	0.681135	0.8802	0.783786	0.87256	0.683922	0.755221	0.879661	0.607513	0.75845	0.875544	0.734274	0.76933	0.833755	0.679955	0.574519	0.637825	0.656629	0.736154	0.819298	0.893609	0.850866	0.74829
-0.1379	0.779635	0.965221	0.696184	0.960523	0.889371	0.866527	0.828461	0.679934	0.802047	0.66936	0.690259	0.949851	0.68993	0.872376	0.823953	0.754078	0.773221	0.728945	0.741303	0.740127	0.879382	0.711885	0.877826	0.958562	0.68085	0.817968	0.640051	0.695244	0.889379	0.817471	0.90753	0.718014	0.806591	0.915012	0.669886	0.789051	0.910279	0.785549	0.816557	0.871543	0.685725	0.589708	0.660966	0.672803	0.75254	0.843568	0.93356	0.876525	0.785905
0	0.786103	0.982081	0.697164	0.976965	0.89074	0.869328	0.83716	0.696937	0.812624	0.669964	0.696328	0.955953	0.690455	0.8794	0.848417	0.761235	0.778003	0.752467	0.745279	0.746948	0.900067	0.71982	0.889948	1	0.707044	0.842218	0.659608	0.696549	0.893357	0.826295	0.911229	0.730886	0.830945	0.929758	0.69573	0.790912	0.916345	0.815378	0.831587	0.888112	0.686701	0.599757	0.668184	0.685381	0.754076	0.850161	0.939649	0.881266	0.794912
0.1379	0.776856	0.968102	0.683312	0.959025	0.870775	0.848088	0.824445	0.694034	0.811566	0.638223	0.695982	0.943374	0.685926	0.873472	0.846734	0.760143	0.77328	0.749209	0.741966	0.741775	0.883613	0.702225	0.867331	0.997869	0.704942	0.840635	0.652477	0.68869	0.885196	0.809651	0.890933	0.721418	0.819137	0.913197	0.68907	0.761273	0.899393	0.808825	0.813778	0.881906	0.680829	0.595342	0.65605	0.685192	0.749836	0.833447	0.922084	0.859941	0.770259
0.2758	0.762103	0.922799	0.650444	0.911691	0.837515	0.813874	0.802529	0.686142	0.797817	0.57998	0.688484	0.915884	0.682274	0.851679	0.819756	0.743608	0.755479	0.725342	0.724738	0.715263	0.843368	0.665159	0.80757	0.954275	0.675006	0.800834	0.614521	0.683532	0.854441	0.771909	0.859291	0.700289	0.767424	0.865664	0.661621	0.71261	0.864568	0.769738	0.773707	0.851828	0.667619	0.58131	0.630625	0.668524	0.736614	0.791101	0.887286	0.807991	0.707749
0.4137	0.745075	0.853188	0.60785	0.853302	0.79228	0.773894	0.778773	0.674215	0.771376	0.505843	0.672174	0.875708	0.674439	0.810998	0.76784	0.711736	0.714908	0.680098	0.691654	0.661928	0.784559	0.614665	0.728678	0.870527	0.619135	0.73438	0.545352	0.683308	0.79903	0.722856	0.824482	0.669447	0.677877	0.798137	0.625133	0.664497	0.822269	0.703886	0.720556	0.798321	0.640404	0.555386	0.601107	0.643295	0.706365	0.716984	0.841999	0.723393	0.620822
0.5516	0.721378	0.785303	0.559251	0.791705	0.738103	0.739107	0.752263	0.664496	0.733301	0.439578	0.647986	0.830334	0.658241	0.759439	0.69718	0.672182	0.661686	0.620407	0.645933	0.589842	0.714784	0.559802	0.655773	0.756271	0.55187	0.653871	0.454595	0.683255	0.7274	0.667568	0.778265	0.629495	0.572975	0.717556	0.588011	0.623115	0.781066	0.626089	0.662618	0.723546	0.594121	0.515725	0.574569	0.606349	0.669135	0.621679	0.786982	0.622113	0.532614
0.6895	0.694156	0.727893	0.511492	0.73756	0.673585	0.707382	0.717583	0.653065	0.687823	0.387298	0.612051	0.783751	0.632911	0.705624	0.615604	0.630054	0.594553	0.557554	0.597725	0.506407	0.642798	0.507906	0.608084	0.619784	0.497105	0.569011	0.360062	0.677173	0.66126	0.618374	0.726655	0.577862	0.479644	0.639992	0.552079	0.583678	0.744298	0.552283	0.603154	0.640541	0.529999	0.461036	0.553784	0.562162	0.62747	0.52133	0.721718	0.52252	0.46532
0.8274	0.652773	0.690873	0.469403	0.688207	0.618609	0.682725	0.674059	0.639338	0.637057	0.354991	0.570057	0.740382	0.593569	0.649219	0.533512	0.595267	0.531432	0.504252	0.554336	0.430199	0.563327	0.456967	0.589829	0.482073	0.456109	0.48755	0.279	0.662831	0.616754	0.579464	0.669397	0.514396	0.412402	0.569693	0.520026	0.542509	0.714356	0.487496	0.542662	0.562082	0.457446	0.386726	0.534447	0.517431	0.590404	0.435427	0.650242	0.442789	0.435551
0.9653	0.608796	0.659868	0.438176	0.633149	0.58601	0.659024	0.629289	0.615374	0.588406	0.334237	0.527269	0.697608	0.555574	0.594825	0.454169	0.557756	0.473567	0.469422	0.516562	0.38235	0.474188	0.411542	0.575954	0.359069	0.429256	0.415584	0.223482	0.640674	0.592031	0.5519	0.61629	0.450664	0.373551	0.514221	0.489537	0.486222	0.678704	0.434206	0.487272	0.491596	0.389419	0.299472	0.520807	0.480598	0.557486	0.372849	0.58949	0.384811	0.441557
1.1032	0.564703	0.630227	0.409683	0.559618	0.584852	0.626491	0.60038	0.577365	0.535524	0.319586	0.486292	0.651331	0.518127	0.541513	0.387642	0.509741	0.419818	0.449612	0.482905	0.367231	0.373391	0.369882	0.543131	0.262781	0.412607	0.360822	0.203645	0.599979	0.570335	0.542578	0.570859	0.395703	0.359578	0.472107	0.463914	0.416784	0.628426	0.389944	0.445457	0.436263	0.341166	0.220722	0.503364	0.449188	0.523061	0.329076	0.539376	0.343028	0.460995
1.2411	0.529242	0.602945	0.379189	0.477633	0.596706	0.57764	0.592719	0.529682	0.484758	0.301466	0.447421	0.599981	0.481856	0.485945	0.332207	0.445134	0.367798	0.446252	0.45015	0.378082	0.274897	0.34453	0.477355	0.197184	0.402743	0.32888	0.203271	0.555191	0.552641	0.548473	0.532803	0.353916	0.355244	0.444132	0.442215	0.358076	0.559938	0.349973	0.424702	0.402668	0.307878	0.170295	0.485581	0.430458	0.486459	0.300682	0.494546	0.313152	0.477359
1.379	0.49915	0.582164	0.338812	0.397641	0.592912	0.516687	0.584734	0.481182	0.44351	0.281294	0.41006	0.535279	0.442887	0.429807	0.300716	0.371591	0.324673	0.444664	0.418266	0.396064	0.191155	0.337989	0.388893	0.164088	0.394059	0.321184	0.209922	0.506018	0.535507	0.560976	0.502203	0.32578	0.353788	0.426949	0.427887	0.321832	0.480888	0.306281	0.432217	0.383786	0.283913	0.166579	0.45811	0.416128	0.442676	0.280877	0.447697	0.292289	0.477188
1.5169	0.472882	0.572048	0.290096	0.34594	0.560556	0.456994	0.568198	0.441191	0.414954	0.260552	0.374476	0.465692	0.402496	0.380777	0.291309	0.305626	0.291337	0.446815	0.389902	0.403864	0.135035	0.350145	0.300308	0.161575	0.383348	0.331694	0.217472	0.463989	0.523157	0.570753	0.48559	0.306661	0.343172	0.413407	0.422552	0.317638	0.404496	0.26406	0.457061	0.377573	0.257282	0.203764	0.426718	0.404142	0.391103	0.272749	0.401676	0.283513	0.457463
1.6548	0.436323	0.572408	0.239543	0.338471	0.500402	0.409348	0.528296	0.416114	0.395917	0.244346	0.342867	0.403424	0.364495	0.33563	0.307569	0.267387	0.27183	0.447398	0.367203	0.390216	0.114453	0.376737	0.244975	0.182345	0.361582	0.350333	0.217673	0.426339	0.520556	0.558324	0.479138	0.29535	0.320585	0.403555	0.42872	0.338821	0.350009	0.227655	0.485482	0.377426	0.225874	0.260572	0.398448	0.408241	0.331223	0.276536	0.352938	0.287185	0.428828
1.7927	0.378886	0.565999	0.189548	0.371573	0.429739	0.377331	0.471061	0.405759	0.385341	0.235751	0.318946	0.365344	0.335976	0.298559	0.329823	0.255269	0.260837	0.447974	0.349979	0.362182	0.118259	0.406669	0.238723	0.215438	0.331512	0.375079	0.214075	0.394602	0.520472	0.517947	0.482295	0.297047	0.280056	0.400762	0.447556	0.375748	0.326809	0.200753	0.503866	0.380513	0.188067	0.314444	0.378397	0.422788	0.271477	0.291278	0.312954	0.302458	0.404727
1.9306	0.310974	0.55228	0.146363	0.429081	0.367441	0.354772	0.398417	0.408316	0.374764	0.233099	0.304432	0.354767	0.321094	0.273156	0.357476	0.264878	0.257631	0.451488	0.33546	0.32316	0.129111	0.430605	0.280104	0.248075	0.296817	0.403791	0.210256	0.365524	0.521326	0.449263	0.49059	0.310364	0.231556	0.412688	0.471834	0.413458	0.324023	0.18402	0.50231	0.38248	0.152684	0.351125	0.361678	0.446525	0.214213	0.312404	0.280832	0.32314	0.394318
2.0685	0.243751	0.521504	0.118832	0.488198	0.322957	0.339205	0.318532	0.421144	0.36313	0.233985	0.293278	0.364914	0.315025	0.265281	0.380247	0.279701	0.265793	0.465885	0.326596	0.291679	0.140264	0.450702	0.35138	0.275884	0.262769	0.436764	0.214181	0.351303	0.505643	0.377341	0.497594	0.334012	0.182027	0.442293	0.495866	0.444313	0.324498	0.17031	0.483147	0.38858	0.134152	0.366381	0.337567	0.473819	0.177583	0.331615	0.257081	0.340453	0.397541
2.2064	0.198781	0.483913	0.113183	0.522948	0.294724	0.322085	0.245108	0.440536	0.353612	0.247764	0.285795	0.380026	0.310247	0.266226	0.397349	0.290734	0.297372	0.487735	0.329792	0.279048	0.152375	0.471582	0.419678	0.295356	0.239614	0.469596	0.227326	0.348109	0.478429	0.317607	0.492639	0.359731	0.143825	0.480065	0.508288	0.469453	0.322885	0.16367	0.451126	0.39407	0.148535	0.362236	0.306905	0.490235	0.166777	0.342866	0.234935	0.350056	0.413643
2.3443	0.188072	0.449665	0.130288	0.529701	0.274003	0.298023	0.189851	0.463826	0.355727	0.268693	0.289806	0.385636	0.311094	0.274632	0.40781	0.294148	0.34689	0.516945	0.349819	0.283149	0.16718	0.493327	0.463853	0.311837	0.233615	0.482124	0.243861	0.354081	0.440231	0.278272	0.474548	0.383387	0.114202	0.517748	0.503475	0.492636	0.32	0.168595	0.419905	0.398182	0.201002	0.347237	0.272881	0.492772	0.185299	0.341907	0.211196	0.347291	0.430638
2.4822	0.212562	0.415787	0.172477	0.512578	0.262155	0.269072	0.176593	0.488217	0.365246	0.295534	0.310438	0.379549	0.321074	0.282797	0.414055	0.298529	0.402945	0.5411	0.383268	0.303923	0.188932	0.51315	0.47882	0.329607	0.247666	0.476451	0.263354	0.355161	0.402468	0.257424	0.447556	0.400256	0.0940287	0.545041	0.478692	0.518697	0.321049	0.190875	0.395985	0.406182	0.283805	0.33352	0.250429	0.479694	0.221428	0.332623	0.185675	0.339543	0.436844
2.6201	0.257625	0.395251	0.231835	0.488907	0.259826	0.238842	0.204519	0.511815	0.377937	0.310747	0.349246	0.365773	0.353379	0.285353	0.415294	0.314475	0.447378	0.555956	0.423988	0.331933	0.21458	0.520179	0.483769	0.34978	0.276023	0.451053	0.279296	0.343806	0.368252	0.248511	0.414038	0.414361	0.0808834	0.555872	0.436396	0.54934	0.327136	0.231621	0.376073	0.417891	0.372591	0.328106	0.236368	0.459763	0.265357	0.323004	0.15185	0.330799	0.43721
2.758	0.29123	0.385074	0.288287	0.466986	0.269729	0.220151	0.262954	0.531074	0.395917	0.308375	0.398616	0.362529	0.397201	0.275189	0.408865	0.356344	0.465726	0.552263	0.460871	0.363227	0.241378	0.510432	0.487866	0.370765	0.303063	0.42614	0.296343	0.325129	0.342468	0.249031	0.384328	0.436134	0.0759411	0.555035	0.383542	0.578639	0.337226	0.285825	0.361162	0.428346	0.434175	0.334915	0.23089	0.440483	0.29886	0.317583	0.113964	0.325168	0.434262
2.8959	0.293615	0.386161	0.335723	0.449338	0.282941	0.21526	0.324682	0.542458	0.4213	0.287764	0.445852	0.373578	0.439408	0.249376	0.394873	0.419661	0.457286	0.532529	0.493394	0.391668	0.271125	0.487846	0.494483	0.382617	0.318835	0.398146	0.312043	0.307655	0.338557	0.256835	0.361701	0.457141	0.0877379	0.548933	0.332271	0.593195	0.350648	0.342635	0.352779	0.43176	0.460472	0.348938	0.228971	0.428538	0.319635	0.313794	0.069425	0.320506	0.434387
3.0338	0.267581	0.393895	0.362408	0.43519	0.293356	0.224298	0.364065	0.547208	0.45726	0.260766	0.483544	0.387476	0.47832	0.219112	0.377581	0.490045	0.435331	0.506072	0.511197	0.406258	0.307999	0.468508	0.486556	0.383292	0.316454	0.378462	0.329619	0.301573	0.344585	0.270394	0.353805	0.478814	0.116938	0.551698	0.300821	0.593388	0.370629	0.399613	0.354262	0.432931	0.457273	0.366019	0.23645	0.426161	0.326154	0.310564	0.0287464	0.313693	0.440292
3.1717	0.232442	0.400604	0.376498	0.411158	0.305064	0.241311	0.369815	0.553404	0.50168	0.240101	0.508743	0.397182	0.502726	0.201024	0.363817	0.552595	0.415037	0.474152	0.51747	0.404462	0.362911	0.455567	0.459235	0.380672	0.305204	0.366837	0.350374	0.311323	0.364358	0.283913	0.356147	0.487455	0.169858	0.55583	0.294863	0.58233	0.39205	0.450767	0.359893	0.435362	0.445521	0.383413	0.259913	0.42961	0.327026	0.304106	0.00259754	0.306036	0.455708
3.3096	0.206358	0.412693	0.385375	0.379239	0.319651	0.255101	0.349898	0.559701	0.531294	0.231525	0.522899	0.395889	0.51458	0.2019	0.36817	0.595073	0.407172	0.451151	0.510469	0.39206	0.430052	0.44707	0.414134	0.386691	0.296781	0.367777	0.368116	0.334915	0.38878	0.290838	0.365775	0.487076	0.242859	0.554697	0.31043	0.565924	0.408895	0.486729	0.364531	0.439026	0.442517	0.400847	0.292592	0.436537	0.332737	0.298803	0	0.297418	0.472816
3.4475	0.196615	0.435431	0.386681	0.337792	0.339795	0.257976	0.323138	0.562596	0.540812	0.233037	0.521689	0.383988	0.509251	0.220188	0.390508	0.619867	0.415632	0.431495	0.488878	0.38345	0.499368	0.436841	0.370286	0.404968	0.297165	0.380867	0.374696	0.368758	0.417644	0.291297	0.370572	0.475827	0.324593	0.53646	0.339084	0.54372	0.424812	0.505226	0.3575	0.450515	0.452546	0.412585	0.323964	0.437881	0.341266	0.289912	0.0405041	0.2855	0.487329
3.5854	0.191451	0.465703	0.379554	0.295962	0.356594	0.255397	0.300366	0.552818	0.520717	0.247817	0.509168	0.361407	0.493111	0.247469	0.434764	0.633901	0.43626	0.421	0.462208	0.385839	0.560746	0.426324	0.349218	0.432769	0.311782	0.388656	0.37251	0.409516	0.45904	0.296184	0.364204	0.464134	0.40121	0.503261	0.360867	0.514197	0.443793	0.500284	0.341697	0.460474	0.468159	0.426326	0.331794	0.42733	0.345104	0.277895	0.119785	0.271028	0.484534
3.7233	0.189247	0.501109	0.359637	0.263445	0.359415	0.246361	0.28899	0.52206	0.492161	0.277176	0.493395	0.330347	0.473345	0.269616	0.487694	0.646966	0.457996	0.41379	0.440809	0.401363	0.612029	0.420442	0.361179	0.449425	0.328428	0.384047	0.363146	0.46303	0.504981	0.312462	0.357505	0.451182	0.455713	0.464992	0.375015	0.473095	0.481755	0.480588	0.331849	0.459986	0.48102	0.442739	0.311099	0.401085	0.345674	0.263874	0.222966	0.258136	0.457836
3.8612	0.187006	0.527627	0.325827	0.25307	0.345582	0.240447	0.287248	0.475273	0.462548	0.325397	0.479781	0.292605	0.460493	0.289811	0.534833	0.661699	0.475981	0.417364	0.433234	0.420141	0.65066	0.42489	0.398539	0.443694	0.342704	0.36471	0.352708	0.511571	0.54946	0.33649	0.350679	0.444587	0.484539	0.438541	0.38261	0.422461	0.533558	0.466152	0.336741	0.44561	0.488234	0.455082	0.266539	0.371634	0.339123	0.254229	0.332567	0.252444	0.417022
3.9991	0.195	0.532681	0.285769	0.264296	0.325382	0.24057	0.2983	0.419837	0.444568	0.381669	0.474917	0.261101	0.463473	0.301866	0.567587	0.676312	0.493305	0.435055			0.673774	0.435517	0.444432	0.417707	0.352824	0.339728	0.339777	0.551615	0.58189	0.362219	0.348985	0.441878	0.482805	0.435293	0.388434	0.370623	0.596264	0.472368	0.365591	0.423948	0.487396	0.454776	0.219785	0.350019	0.329169	0.257429	0.423737	0.261615	0.373918
4.137	0.215635	0.514271	0.24714	0.28359	0.306652	0.250703	0.313031	0.368185	0.442453		0.474623	0.248436	0.476162	0.311711	0.587893	0.677572	0.504919	0.462918			0.680524	0.437102	0.482504	0.391671	0.361262	0.313677	0.32255	0.565857	0.591025	0.384093	0.349203	0.433833	0.463563	0.460189		0.327658	0.64927	0.508799	0.408681	0.405204	0.475746	0.431972	0.197128	0.350809	0.317359	0.27586	0.491529	0.284941	0.347452
4.2749	0.252494	0.478832	0.224793	0.289572	0.297354	0.274544	0.333992	0.327714	0.455144		0.466917	0.264058	0.486411	0.313893	0.596593	0.664085	0.506934	0.493087			0.662654		0.496232	0.381646	0.374667	0.30096	0.309559	0.555254	0.571224	0.389504	0.351082	0.415641	0.441869	0.503012		0.303091	0.683295	0.56358	0.458891	0.395702	0.44674	0.393274	0.210924	0.370439	0.302326	0.304284	0.523718	0.31515	0.337449
4.4128	0.304827	0.439101	0.215022	0.27713	0.293923	0.307496	0.365497	0.296892	0.465721		0.450306	0.298414	0.483584	0.308195	0.596019	0.633626		0.510727			0.620934		0.487904	0.388799	0.392896		0.306414	0.516166	0.536139	0.380414	0.34806	0.389969	0.437194	0.547519		0.30422	0.687256	0.611998	0.503088	0.391997	0.408294	0.353393	0.249157	0.394855	0.287821	0.335844	0.520432	0.343301	0.331315
4.5507	0.362779	0.407293	0.215611	0.259853	0.292956	0.344509	0.411377	0.272067	0.464663		0.426348		0.46916	0.297994	0.585873			0.507316			0.560698		0.469448	0.398278	0.41669		0.304324	0.468973	0.497216	0.358063	0.341583	0.361365	0.452412	0.581968		0.325786	0.668133	0.634988	0.54034	0.384106	0.364742	0.330396	0.288276	0.410212	0.284979	0.357003	0.49211	0.358966	0.325528
4.6886	0.423402	0.394216	0.225456	0.248143	0.291793	0.378518	0.46399	0.251296	0.45726		0.406108		0.444572	0.28208	0.566562						0.482562		0.450425	0.396224	0.44536		0.297695	0.424545	0.470174	0.323738	0.333486	0.346169		0.597605		0.351821	0.633103	0.624175		0.36739	0.326964	0.329533	0.309864		0.293981	0.362953	0.458898	0.360525	0.316679
4.8265	0.481881	0.393103	0.246936	0.257801	0.294276		0.507252	0.230498	0.450914		0.402035		0.428988	0.26703	0.531592						0.408872		0.439175	0.382099	0.473299		0.288022	0.39542	0.453835	0.287526	0.329034	0.343867		0.589803		0.36739	0.600385	0.592335		0.351536	0.299443		0.304559		0.309577	0.3562	0.443273	0.350782	0.31642
4.9644	0.539913	0.402473	0.285528	0.280995	0.299943		0.536834	0.209242	0.462548		0.412079		0.429859	0.249423							0.351086		0.438698	0.366007	0.494216			0.38115	0.45242	0.263412	0.32873	0.360965		0.566162		0.367741	0.574165	0.551261		0.342632	0.296858		0.290484		0.32937	0.338509	0.451878	0.332941
5.1023	0.589451			0.309683	0.31442		0.54601	0.192907	0.481585		0.428985		0.440236	0.230516							0.3177			0.355124	0.50393			0.372929		0.264771	0.331453			0.534475		0.356121		0.508251		0.350142			0.279497		0.352228	0.314689	0.480866	0.309489
5.2402	0.626549			0.335668	0.340449		0.548829	0.194064	0.496392		0.433335		0.454023	0.208265							0.300723			0.357082	0.508289			0.367602		0.295289	0.335648							0.475545		0.373872					0.381298	0.288174	0.513134	0.283622
5.3781	0.645998			0.360374	0.372168		0.53983	0.224936	0.491104		0.425843		0.45817	0.180753							0.301808			0.374906	0.506579			0.365289		0.340911	0.344884							0.442439		0.404577					0.407781	0.26232	0.531022	0.261137
[truncated: 31 more columns]

## Sheet: fig 1i
length
227.57
184.362
101.36
3.84537
55.9977
86.2537
89.9119
67.8632
90.809
85.4737
51.6204
81.1076
34.5047
118.003
50.4249
63.4672
59.1945
52.034
40.6188
105.631
75.4105
64.079
53.6081
61.7187
262.664
51.7075
80.3325
31.4631
55.4744
71.2455
54.0967
82.7278
26.2072
75.026
31.6777
94.0476
44.8801
53.8269
50.2706
29.2996
21.4651
30.8868
26.4732
35.142
73.8263
63.7336
132.822
25.0317
38.3253
21.1343
39.5879
32.8072
31.3922
21.7765
35.7011
26.454
54.9362
79.9136
47.7671
44.8055
60.503
46.5958
47.4014
41.6401
25.2702
11.0254
25.4735
39.1827
112.379
23.8181
40.5489
31.0104
53.5463
44.1586
29.6283
32.0122
19.1756
23.1156
18.3065
116.394
15.6497
15.5355
24.1972
44.2204
32.8256
17.2784
32.5047
31.9517
12.626
18.7378
126.79
8.44812
11.9489
10.4403
17.1453
22.4249
16.9261
13.823
10.1692
13.2244
8.63383

## Sheet: fig 4c
VeroE6	A549-ACE2	Calu3
82.8	88.3	86
84.5	94.7	76
121.3	86.6
88.3	84.1
109	99.7
94.2	83.8
86.5	76.6
88.13	88.7
105.8	129.2
87.6	113.3
84.8	139.2
86.7	101
87.8	80.8
82.1	80.5
77.7	79.3
117.9	93.3
70.6	76
84.7	81.1
79	91.9
84.6	117.1
	88.1
	88.7
	74.3
	88
	81.8
	85.6
	80.1
	116.8
	101.7
	117
	84.2
	83.2
	78.1
	74.2
	92.2
	83.3
	88.4
	96.7
	83.6
	80.6
	83.3
	84.4
	77.1
	82.9
	106.5
	83.4
	97
	80.4
	88.3
	85.9
	80.2
	76

## Sheet: fig 4g
distance
18.857
19.1665
16.4307
22.2703
23.1685
27.0844
16.1997
16.5811
38.0939
21.1742
14.4461
32.1407
16.0811
23.9389
21.3502
18.6047
19.3684
22.0503
36.4327
29.3871
34.4965
16.9273
23.4113
20.3013
21.1501
23.875
68.884
33.8457
27.7978
24.971
18.2765
21.1393
48.704
30.3285
23.0156
21.9299
26.0165
23.2996
20.2513
25.6872
34.9404
21.6833
27.3281
20.5584
17.7058
17.2466
20.0205
17.9042
45.1652
18.7559
25.1134
21.6425
20.872
25.2823
25.352
23.7738
26.4429
16.3889
25.7394
25.7394
15.9297
26.5398
25.2314
26.8076
18.2768
20.5585
16.3875
15.9255
19.8433
16.8273
26.5912
19.2187
27.1054
19.9844
16.6209
19.5129
17.7917
44.226
29.4798
19.3186
21.0255
34.2081
16.9651
17.0453
32.5884
17.3718
18.2768
17.4685
19.6808
19.135
16.4022
20.1165
16.5192
29.2995
20.1324
26.3943
19.202
14.4512
29.8047
24.5151

## Sheet: fig 5g - viral envelope
distance	1	2	3	4	5	6	7	8	9	10	11	12	13	14	15	16	17	18	19	20	21	22	23	24	25	26	27	28	29	30	31	32	33	34	35	36	37	38	39	40	41	42	43	44	45	46	47	48	49
0		0.280911	0.710469	0.406284	0.774939	0.474741	0.212764	0.52491	0.451206	0.366803	0.32949	0.59118		0.477043	0.535973	0.191311		0.479382		0	0.115278	0.604845		0.726262	0.558456			0.668396	0.52181				0.590578	0.667953		0.502763	0.444765	0.547813	0.185461		0.109191	0.451685	0.319193	0.546475	0.440793	0.411324		0.217342	0.511462
0.4137		0.29399	0.68343	0.445154	0.857128	0.505602	0.252506	0.293975	0.472739	0.255298	0.263388	0.67861		0.527938	0.634083	0.402906		0.29522		0.0682341	0.175996	0.567319		0.525494	0.623543			0.581285	0.242284				0.491795	0.374857		0.523761	0.552113	0.380816	0.370937		0.140101	0.485553	0.21438	0.227629	0.477008	0.239886		0.30397	0.338202
0.8274		0.33692	0.567683	0.361709	0.7425	0.425303	0.280913	0.350673	0.624503	0.224248	0.313875	0.732217		0.406829	0.718849	0.664688	0.246322	0.100908		0.360766	0.302821	0.631773		0.33037	0.605475			0.346297	0.12933				0.461555	0.469629		0.481323	0.449283	0.106967	0.456463	0.427225	0.258063	0.489681	0.284927	0.340525	0.523717	0.189602		0.325768	0.411787
1.2411		0.366089	0.466339	0.272905	0.556934	0.13539	0.251477	0.499024	0.581742	0.299331	0.406194	0.670513	0.626151	0.354391	0.61751	0.647201	0.155902	0.0066019		0.619317	0.247071	0.56567		0.290878	0.596785			0.543418	0.104938			0.152666	0.38398	0.615417	0.448716	0.358537	0.169105	0.152584	0.472833	0.577388	0.278125	0.394908	0.283718	0.52943	0.665862	0.284038		0.381711	0.478769
1.6548		0.502432	0.422903	0.293577	0.412908	0.261004	0.253342	0.66636	0.613594	0.366202	0.363988	0.687872	0.397119	0.481711	0.42993	0.387232	0.176736	0.0105647		0.566062	0.475801	0.519455		0.337701	0.558212			0.60661	0.128918			0.29275	0.49122	0.464776	0.535156	0.274049	0.145975	0	0.351969	0.663336	0.451887	0.270942	0.300801	0.471632	0.713015	0.39431	0.653161	0.218162	0.592324
2.0685		0.565158	0.340184	0.383248	0.392895	0.437806	0.278743	0.493916	0.627486	0.470645	0.281332	0.514742	0.340489	0.476017	0.491171	0.120392	0.22719	0.160907		0.456702	0.268446	0.43408		0.137276	0.536141			0.602971	0.191754	0.282685		0.347947	0.453776	0.350288	0.53554	0.386212	0.114977	0.202813	0.328823	0.275743	0.534322	0.372815	0.367957	0.43386	0.695598	0.394001	0.767994	0	0.837272
2.4822	0.208099	0.462946	0.308336	0.432107	0.384489	0.448131	0.273787	0.297258	0.64883	0.3517	0.33152	0.411412	0.414997	0.452536	0.374722	0.0776665	0.32022	0.217313		0.360181	0.18429	0.393851	0	0.118692	0.577542			0.52487	0.104923	0.281831	0.176417	0.346596	0.399742	0.359892	0.57877	0.450714	0.121638	0.543665	0.449643	0.261991	0.570218	0.542597	0.366102	0.446194	0.69195	0.425755	0.699195	0.101227	0.873279
2.8959	0.244344	0.390915	0.259408	0.467174	0.339965	0.496867	0.345501	0.442423	0.57949	0.290481	0.423018	0.449606	0.355377	0.482696	0.405198	0.154399	0.471434	0.305849		0.227376	0.386244	0.39962	0.134774	0.101156	0.668986	0.344644		0.40793	0.251226	0.413432	0.121948	0.232037	0.578274	0.419603	0.569102	0.599697	0.360812	0.42746	0.517963	0.15238	0.408192	0.440596	0.192804	0.170471	0.620013	0.522709	0.398606	0.339011	0.636162
3.3096	0.209524	0.339414	0.441127	0.455472	0.293914	0.561193	0.41304	0.440233	0.440461	0.303247	0.385863	0.723214	0.234235	0.535638	0.529098	0.338225	0.573866	0.441573	0.319138	0.122357	0.296839	0.464312	0.240169	0.212908	0.673876	0.381488	0.563995	0.390113	0.257657	0.542205	0.106055	0.308451	0.645848	0.502746	0.609527	0.655431	0.590385	0.372374	0.467708	0.0494246	0.326793	0.394759	0.290877	0.193307	0.514815	0.474585	0.0787224	0.30953	0.467293
3.7233	0.259309	0.331763	0.380399	0.345854	0.385044	0.541653	0.274059	0.145043	0.472167	0.167309	0.381907	0.714658	0.273954	0.674645	0.606663	0.535547	0.614551	0.408457	0.304568	0.26883	0.263574	0.460895	0.311485	0.378686	0.623079	0.453522	0.578849	0.331717	0.262949	0.355177	0.152211	0.44581	0.457288	0.409683	0.475336	0.540563	0.590802	0.608762	0.330014	0.035508	0.412297	0.434393	0.345987	0.213951	0.536043	0.627064	0	0.212533	0.513143
4.137	0.344412	0.469085	0.2537	0.255637	0.219375	0.453497	0.17209	0.116428	0.501612	0.240717	0.438271	0.646486	0.393936	0.532751	0.426542	0.562463	0.576116	0.35051	0.411501	0.48999	0.374494	0.354375	0.332916	0.472611	0.595336	0.332407	0.574079	0.44164	0.307211	0.484327	0.273067	0.419539	0.436578	0.217405	0.478223	0.40311	0.50177	0.61327	0.303584	0.212714	0.524967	0.429776	0.299619	0.204798	0.356217	0.537898	0.117588	0.299657	0.518507
4.5507	0.243205	0.552614	0.2709	0.267767	0.204224	0.406486	0.133019	0.344002	0.513713	0.239499	0.459293	0.651452	0.312108	0.333097	0.333396	0.450959	0.508234	0.370755	0.319807	0.608195	0.245275	0.290292	0.355622	0.540785	0.522833	0.363193	0.618763	0.535324	0.409371	0.568946	0.24922	0.451874	0.681127	0.232382	0.535209	0.536759	0.336154	0.302749	0.306719	0.36723	0.355523	0.47217	0.274028	0.379202	0.387737	0.275725	0.188495	0.320585	0.421219
4.9644	0.194732	0.676345	0.367488	0.151152	0.166249	0.428304	0.0893138	0.373045	0.684914	0.190943	0.430313	0.479435	0.289195	0.346681	0.379049	0.603195	0.527488	0.255914	0.339671	0.522097	0.119644	0.529598	0.352481	0.547755	0.549644	0.427643	0.616823	0.590495	0.388811	0.631542	0.281401	0.29041	0.711427	0.166683	0.453792	0.464597	0.261669	0.321542	0.267957	0.253936	0.252486	0.415412	0.245698	0.394009	0.362638	0.324944	0.303033	0.386738	0.298922
5.3781	0.320363	0.578196	0.533335	0.295397	0.0998635	0.61661	0.265242	0.304775	0.820347	0.231318	0.35796	0.471804	0.242123	0.408729	0.472007	0.663634	0.357678	0.106076	0.557565	0.498027	0.19709	0.622913	0.345178	0.592124	0.603535	0.462574	0.74489	0.590004	0.26623	0.63995	0.252728	0.290304	0.553276	0.221812	0.378919	0.405217	0.302839	0.397381	0.337511	0.348322	0.242637	0.337278	0.183991	0.474864	0.457537	0.638622	0.491732	0.422723	0.292295
5.7918	0.379056	0.397929	0.622545	0.376962	0.0310213	0.571885	0.365069	0.183594	0.818701	0.315507	0.272512	0.476245	0.330873	0.429177	0.505406	0.504561	0.258843	0.041698	0.544349	0.4627	0.304751	0.492856	0.246083	0.570186	0.562424	0.432169	0.785631	0.540423	0.228081	0.51123	0.305966	0.424104	0.494837	0.320922	0.381899	0.552992	0.327291	0.539535	0.258901	0.350336	0.239576	0.447095	0.126327	0.500111	0.487454	0.599209	0.405871	0.367314	0.269872
6.2055	0.275042	0.38912	0.573137	0.320423	0.151048	0.354067	0.267789	0.200287	0.711775	0.340958	0.302034	0.577268	0.186066	0.456502	0.653866	0.436787	0.215103	0.0896503	0.47688	0.32326	0.514087	0.375959	0.308746	0.4384	0.444277	0.46738	0.706777	0.556673	0.28419	0.444861	0.426894	0.420039	0.608952	0.418415	0.237636	0.553977	0.239898	0.278129	0.389116	0.420711	0.117446	0.586126	0.24668	0.460205	0.477743	0.532958	0.263409	0.376867	0.226012
6.6192	0.134086	0.243428	0.631893	0.325101	0.117564	0.268166	0.126445	0.0369528	0.536424	0.295998	0.311393	0.655129	0.103856	0.163812	0.389616	0.369571	0.284337	0	0.377961	0.499652	0.319085	0.446682	0.225376	0.381233	0.345914	0.469223	0.493638	0.646008	0.462675	0.250801	0.585615	0.381998	0.642966	0.364618	0.266841	0.563155	0.202343	0.212127	0.601111	0.427295	0.0137446	0.539867	0.162469	0.355273	0.407439	0.457601	0.231873	0.474047	0.00845497
7.0329	0.116048	0.110443	0.593691	0.252704	0	0.279232	0.111376	0	0.420215	0.26038	0.247101	0.516165	0	0.289395	0.293969	0.259402	0.310252	0.164079	0.424114	0.477384	0.00244789	0.56072	0.105652	0.398457	0.189748	0.410934	0.197161	0.572665	0.299963	0.00914459	0.48775	0.432116	0.418123	0.210643	0.304449	0.600951	0.200064	0.245023	0.491787	0.25879	0	0.422191	0.0831401	0.143732	0.333706	0.284003	0.285844	0.421204	0
7.4466	0.0362203	0.105302	0.264099	0.0538163	0.0584061	0.282778	0.0780497	0.00627926	0.319057	0.306683	0.296196	0.363691	0.0759726	0.16582	0.34142	0.434745	0.228941	0.396429	0.57847	0.310153	0	0.446173	0.177774	0.246327	0.114249	0.435397	0.018419	0.29823	0.129272	0.0371423	0.422541	0.312156	0.253452	0.132072	0.209452	0.46528	0.219782	0.189466	0.334882	0.37618	0.174782	0.252458	0.273176	0.112202	0.148449	0.109091	0.281168	0.281576	0.0246706
7.8603	0.0741674	0.0690969	0.21295	0	0.125638	0.315959	0	0.0432587	0.433697	0.287787	0.295466	0.219061	0.0481696	0.0191673	0.316173	0.316415	0.367809	0.461484	0.40363	0.299082	0.0910405	0.262667	0.0294495	0	0	0.335322	0	0.244504	0.221734	0	0.350078	0.124478	0.0575061	0.0119202	0.164134	0.263534	0.0957252	0.116871	0.202828	0.526873	0.305949	0.107605	0.459054	0.247686	0	0	0.378831	0.102724	0.0229299
8.274	0.084449	0	0.388227	0.316607	0.183839	0.553524	0.00090378	0.156613	0.665319	0.146812	0.0837799	0.204212	0.14473	0.108834	0	0.394436	0.506826	0.200273	0.236466	0.225904	0.0553152	0.316851	0.042274	0.127268	0.0506489	0.34148	0.0559806	0.42091	0.140181	0.140996	0.313135	0	0.143656	0.0383129	0.312342	0.196905	0	0.125064	0.0590623	0.226822	0.212784	0	0.555454	0.206237	0.0974832	0.317934	0.483025	0.0952505	0.144341
8.6877	0.132349	0.205986	0.358686	0.470325	0.377682	0.783191	0.266811	0.266258	0.781414	0	0	0.405671	0.305993	0.331582	0.307775	0.483131	0.639269	0.0958918	0.317472	0.399707	0.247424	0.459771	0.280424	0.494041	0.240142	0.392965	0.0549567	0.774762	0.104908	0.142875	0.145351	0.14071	0.393124	0.242396	0.383443	0.172966	0.224883	0.475166	0.044547	0.297499	0.177823	0.307922	0.567526	0.290106	0.332799	0.641483	0.423248	0.370326	0.137508
9.1014	0.308877	0.39855	0.531185	0.55234	0.515235	0.741104	0.476243	0.621938	0.775741	0.0791215	0.148266	0.629029	0.479003	0.35435	0.711957	0.375429	0.654587	0.272865	0.371525	0.394973	0.434987	0.522906	0.589554	0.476436	0.393922	0.555441	0.417286	0.745866	0.0415074	0.20657	0.112834	0.355142	0.534941	0.396762	0.611777	0.0670759	0.37614	0.870783	0.0828322	0.315315	0.427469	0.595351	0.589368	0.272717	0.590045	0.662007	0.471732	0.578249	0.454908
9.5151	0.606322	0.6523	0.699783	0.722539	0.714094	0.622026	0.576638	0.863816	0.784758	0.398261	0.228797	0.844452	0.721278	0.430486	0.805322	0.606901	0.758762	0.29702	0.583552	0.449033	0.496561	0.768304	0.703318	0.593948	0.741963	0.821896	0.874204	0.7855	0.284281	0.641598	0.234774	0.642241	0.583941	0.514716	0.841666	0.316183	0.64908	1	0.488179	0.333085	0.610252	0.670227	0.65934	0.458461	0.808383	0.665585	0.384255	0.728827	0.682862
9.9288	0.658987	0.814257	0.891453	0.938634	0.933106	0.793756	0.835294	0.998805	0.891489	0.813439	0.506927	0.982142	0.97117	0.541852	0.891355	0.989831	0.782964	0.614612	0.802695	0.750754	0.521009	0.916649	0.772414	0.909785	0.894516	0.967879	0.995702	0.931745	0.605873	0.899984	0.647777	0.736601	0.915764	0.920122	0.974099	0.742941	0.799448	0.865858	0.842733	0.619673	0.612994	0.812965	0.762556	0.581326	0.962858	0.815674	0.718256	0.762392	0.823524
10.3425	0.738918	1	1	0.961452	1	0.917967	1	1	0.938191	1	0.739329	1	1	0.761928	0.947059	1	0.784654	0.819522	0.91089	1	0.531566	0.935766	1	0.927315	0.956692	1	1	0.995784	0.841428	0.982127	1	1	0.967016	1	1	1	0.917915	0.945147	1	1	0.707715	0.881805	0.787858	0.780444	1	0.849495	1	1	0.902299
10.7562	0.707639	0.72162	0.989835	0.830447	0.878791	0.743414	0.765725	0.919584	0.891268	0.957778	0.685318	0.918211	0.759457	0.73092	0.929988	0.955376	0.568913	0.807234	0.789043	0.973685	0.463208	0.825929	0.774198	0.720198	0.758648	0.794372	0.820706	0.806832	0.788261	0.859039	0.925439	0.79267	0.918799	0.873251	0.861017	0.930667	0.850895	0.94753	0.980576	0.973775	0.541902	0.632932	0.636247	0.760746	0.729099	0.671001	0.842802	0.896973	0.697333
11.1699	0.393569	0.732905	0.659366	0.531867	0.767802	0.55128	0.509769	0.788757	0.891213	0.820239	0.701029	0.790555	0.601194	0.576621	0.612855	0.79538	0.356095	0.615543	0.50094	0.880578	0.34123	0.71769	0.55891	0.482201	0.376195	0.543182	0.555932	0.361079	0.570462	0.810703	0.631064	0.209853	0.71479	0.665417	0.48238	0.926144	0.730504	0.615481	0.578338	0.866543	0.521276	0.664259	0.315656	0.693011	0.530026	0.540996	0.641861	0.349883	0.613264
11.5836	0.157242	0.599226	0.363027	0.234797	0.690167	0.48111	0.235983	0.558204	0.711195	0.641529	0.710592	0.628546	0.405368	0.418119	0.356851	0.551342	0.329298	0.415598	0.353319	0.677877	0.260193	0.487264	0.307666	0.323296	0.269547	0.46764	0.425656	0.0770278	0.572804	0.749188	0.353219	0.0530086	0.589766	0.455013	0.267784	0.686216	0.327265	0.315066	0.114112	0.704918	0.471155	0.575302	0.126257	0.630316	0.31125	0.583112	0.420123	0.0936217	0.608209
11.9973	0.248298	0.317539	0.362922	0.160675	0.552553	0.38218	0.199696	0.491184	0.543958	0.445085	0.361496	0.447826	0.467973	0.346403	0.486034	0.318368	0.278153	0.280937	0.282542	0.322076	0.20602	0.405877	0.179983	0.0978085	0.363453	0.463079	0.407206	0.287284	0.584411	0.690253	0.230934	0.221398	0.532201	0.385295	0.501809	0.298263	0.228901	0.23058	0.120002	0.319398	0.188422	0.397166	0.23081	0.333632	0.209222	0.625178	0.183444	0.359667	0.522329
12.411	0.343446	0.281074	0.597372	0.429745	0.340158	0.382111	0.344468	0.5217	0.413145	0.145769	0.186925	0.450172	0.555483	0.344715	0.553993	0.167325	0.418621	0.340213	0.295374	0.275887	0.167391	0.540949	0.255466	0.131083	0.599517	0.553668	0.455999	0.471338	0.38095	0.389719	0.243706	0.430688	0.309641	0.24323	0.642721	0	0.309448	0.142125	0.354613	0	0.164092	0.35468	0.558855	0.0767164	0.299015	0.645134	0.238022	0.46226	0.363535
12.8247	0.589067	0.538774	0.903714	0.779191	0.4676	0.278061	0.60338	0.643758	0.348947	0.18825	0.477944	0.651083	0.732653	0.616689	0.666381	0.05157	0.687271	0.268933	0.617941	0.357942	0.245717	0.813728	0.416866	0.509211	0.686792	0.752097	0.700332	0.637509	0.261412	0.46994	0.395763	0.876162	0.39486	0.41997	0.785148	0.126987	0.650557	0.102948	0.485088	0.103911	0.328302	0.45818	0.882212	0.284609	0.591728	0.861214	0.484774	0.597868	0.485888
13.2384	0.776958	0.691137	0.975302	0.9811	0.703211	0.344539	0.8156	0.738268	0.287865	0.446471	0.829235	0.904854	0.762027	0.917397	0.801847	0.493442	0.79748	0.564263	0.852629	0.464383	0.394751	1	0.511675	0.742046	0.825812	0.974459	0.815988	0.945541	0.420031	0.687198	0.567341	0.846373	0.529326	0.734814	0.840281	0.386563	0.914601	0.314729	0.533155	0.37216	0.700001	0.772987	1	0.734936	0.833807	1	0.72712	0.690738	0.767379
13.6521	1	0.756569	0.847244	0.977432	0.818301	0.662888	0.909378	0.723196	0.431007	0.586047	0.928789	0.914628	0.791281	1	0.772186	0.71211	0.967685	1	0.961259	0.551565	0.784307	0.959445	0.620081	0.923947	1	0.963814	0.888188	1	0.670451	0.90869	0.818416	0.961613	0.83361	0.762787	0.899132	0.618919	1	0.666053	0.679491	0.562713	0.961765	1	0.74953	0.808595	0.946014	0.83093	0.78318	0.808545	0.897156
14.0658	0.992936	0.840428	0.756504	1	0.826844	0.896903	0.764051	0.813781	0.678497	0.760676	1	0.697197	0.788777	0.896503	1	0.844869	1	0.993233	1	0.628334	1	0.905931	0.540697	1	0.889537	0.781207	0.90603	0.812719	1	1	0.83866	0.829817	1	0.797002	0.707234	0.812812	0.880755	0.799971	0.743896	0.766237	1	0.905343	0.629451	1	0.933902	0.839847	0.657782	0.824246	0.967176
14.4795	0.75309	0.924485	0.832682	0.821858	0.687838	1	0.462211	0.774868	0.984458	0.787097	0.873257	0.708358	0.698648	0.820535	0.828443	0.893465	0.91399	0.759753	0.881577	0.866787	0.775532	0.835949	0.327395	0.932894	0.710266	0.519521	0.825146	0.383931	0.951156	0.89332	0.700046	0.523923	0.950545	0.937744	0.692566	0.769637	0.668102	0.848626	0.810899	0.928172	0.942623	0.812052	0.583073	0.910485	0.945756	0.729069	0.580188	0.629731	1
14.8932	0.524937	0.890238	0.626905	0.548903	0.623995	0.992436	0.273955	0.635595	1	0.57667	0.701236	0.642106	0.528365	0.647396	0.361059	0.804872	0.714422	0.432606	0.70845	0.950521	0.455379	0.675169	0.335933	0.712102	0.44291	0.328998	0.695612	0	0.703028	0.770421	0.559853	0.356215	0.975894	0.670454	0.562179	0.590924	0.462575	0.655886	0.612487	0.961436	0.660092	0.722976	0.276553	0.81906	0.650879	0.499811	0.599155	0.270157	0.664109
15.3069	0.369689	0.683221	0.310449	0.241036	0.346294	0.727561	0.249345	0.65448	0.926737	0.362463	0.497773	0.399156	0.21672	0.32389	0.151129	0.363099	0.531355	0.227892	0.551573	0.798099	0.179877	0.464731	0.249679	0.627383	0.220924	0.136633	0.646942	0.0294462	0.57072	0.582821	0.483243	0.278859	0.768838	0.443352	0.312541	0.398365	0.169372	0.304431	0.28232	0.702841	0.308099	0.538685	0.140804	0.390085	0.380891	0.44456	0.440726	0.088665	0.433445
15.7206	0.234438	0.41644	0.08756	0.137878	0.125181	0.240702	0.115429	0.432669	0.888423	0.281347	0.293106	0.16303	0.070354	0.0671594	0.234581	0.294929	0.399367	0.139216	0.288292	0.590216	0.100577	0.383063	0.318469	0.65352	0.277882	0.0767864	0.413511	0.132632	0.255322	0.373602	0.418718	0.105025	0.485671	0.25206	0.0613865	0.179962	0.146381	0.209637	0.193209	0.34828	0.0936528	0.392866	0.049752	0.354891	0.309252	0.406843	0.361303	0.085696	0.470262
16.1343	0.22319	0.29881	0	0.0842434	0.207427	0.115367	0.00915595	0.136177	0.66214	0.210817	0.12812	0	0.0281306	0	0.298287	0.174353	0.428285	0.148774	0.048764	0.349733	0.350893	0.266329	0.264871	0.361621	0.319904	0	0.150779	0.0536067	0.0821549	0.18577	0.359804	0.0919679	0.207299	0	0	0.177426	0.286441	0.213671	0.0810507	0.256974	0.0998361	0.297326	0	0.11465	0.417805	0.24467	0.180148	0.20512	0.168412
16.548	0.203345	0.168745	0.23595	0.112422	0.215381	0.00626022	0.186606	0.149766	0.516768	0.101419	0.113534	0.115443	0.0400198	0.12983	0.358222	0	0.337157	0.258662	0	0.178053	0.142879	0.125397	0.230895	0.260297	0.434409	0.124005	0.0951717	0.106194	0.0794241	0.127655	0.148455	0.0869431	0	0.0643048	0.178718	0.251347	0.207856	0.219497	0	0.150042	0.160317	0.429599	0.178169	0	0.500187	0.166839	0.231712	0.463132	0.0756591
16.9617	0.293177	0.129571	0.567366	0.307718	0.211413	0	0.334257	0.217218	0.21519	0.178952	0.223088	0.348131	0.0738321	0.269638	0.504024	0.238495	0.187974	0.223686	0.0499126	0.0559033	0.0874795	0	0.202734	0.16634	0.478367	0.28054	0.340007	0.302602	0.0806304	0.175441	0	0.0852077	0.102801	0.119638	0.359363	0.4185	0.310567	0.383111	0.145579	0.13048	0.229036	0.299577	0.392234	0.146272	0.595771	0.226603	0.238779	0.488001	0.0412818
17.3754	0.408575	0.0796066	0.761598	0.414722	0.255541	0.122845	0.258688	0.17941	0	0.31558	0.282835	0.437198	0.219645	0.199122	0.432476	0.512375	0.0500871	0.173775	0.173991	0.0207898	0.100154	0.183866	0.182708	0.0634252	0.338531	0.265708	0.468799	0.305308	0.0381553	0.0650992	0.115845	0.0683206	0.119907	0.0378923	0.439444	0.504716	0.427475	0.349278	0.214183	0.20669	0.366031	0.229379	0.324034	0.177957	0.623363	0.510822	0.18639	0.395894	0.0626008
17.7891	0.34128	0.0543819	0.629214	0.578664	0.306067	0.207209	0.332867	0.30081	0.180606	0.242525	0.277773	0.505464	0.420806	0.0973572	0.381311	0.596765	0	0.26126	0.316676	0.209397	0.275783	0.506023	0.240134	0.0906762	0.383579	0.265141	0.47255	0.216825	0	0.237432	0.208813	0.104912	0.259982	0.204993	0.464673	0.621825	0.417915	0.379006	0.233998	0.223634	0.389273	0.343435	0.201399	0.340506	0.538142	0.780456	0.308457	0.405976	0.162703
18.2028	0.255528	0.027972	0.568038	0.514243	0.392222	0.155086	0.466498	0.39926	0.364801	0.330934	0.350724	0.412877	0.433873	0.131071	0.260723	0.669017	0.0929388	0.156034	0.406198	0.187816	0.237652	0.697176	0.278286	0.276981	0.376976	0.245919	0.656632	0.151628	0.0125361	0.518713	0.363922	0.133277	0.551595	0.286283	0.38535	0.599766	0.44414	0.403809	0.309425	0.250823	0.433967	0.487023	0.153222	0.458202	0.485887	0.598002	0.312813	0.436996	0.429551
18.6165	0.245465	0.161251	0.505881	0.433006	0.585495	0.431239	0.356255	0.521322	0.506667	0.512678	0.278018	0.448098	0.515698	0.306007	0.343128	0.522502	0.259997	0.0633008	0.465791	0.102676	0.229203	0.638675	0.214611	0.345464	0.364688	0.277449	0.744295	0.23339	0.0944673	0.46994	0.479104	0.204758	0.67032	0.378093	0.406867	0.553147	0.436451	0.556547	0.339789	0.282246	0.438595	0.447813	0.180433	0.354182	0.480235	0.322829	0.217221	0.635216	0.495208
19.0302	0.147561	0.247093	0.525891	0.19508	0.475722	0.61097	0.416822	0.689587	0.550305	0.556666	0.199643	0.408896	0.621712	0.401699	0.474887	0.3674	0.313663	0.237228	0.526806	0.202456	0.322572	0.47271	0.284301	0.502071	0.378154	0.41401	0.649191	0.304214	0.142971	0.462188	0.419647	0.245175	0.775729	0.514433	0.433587	0.454958	0.532432	0.769236	0.404971	0.235708	0.170087	0.322702	0.0750774	0.327078	0.566452	0.472722	0.335574	0.530662	0.678628
19.4439	0.0111566	0.234469	0.436051	0.178359	0.339383	0.365805	0.485864	0.525727	0.685837	0.516672	0.314485	0.429149	0.602602	0.262519	0.557166	0.536115	0.294607	0.328615	0.465816	0.569435	0.123441	0.379444	0.482873	0.72016	0.425449	0.433516	0.586293	0.169318	0.439789	0.521902	0.381465	0.308007	0.918301	0.513904	0.365568	0.495446	0.56269	0.697065	0.352564	0.317621	0.139421	0.48431	0.213218	0.593674	0.545737	0.690703	0.415915	0.372387	0.677677
19.8576	0	0.293342	0.445169	0.302125	0.348252	0.334115	0.472886	0.532117	0.692128	0.47707	0.395073	0.528041	0.512619	0.266565	0.587835	0.644442	0.26739	0.147457	0.584732	0.552637	0.166547	0.527673	0.647269	0.545544	0.515133	0.452078	0.500853	0.246947	0.558241	0.538572	0.422444	0.602067	0.946333	0.357059	0.352969	0.499719	0.543854	0.612273	0.269131	0.339084	0.168854	0.476777	0.422998	0.532075	0.569159	0.827481	0.501929	0.493493	0.572802
20.2713	0.11312	0.389122	0.574802	0.255771	0.408594	0.457683	0.487301	0.418468	0.609378	0.415338	0.307417	0.686848	0.287461	0.391091	0.582942	0.569389	0.40964	0.16194	0.687115	0.436781	0.335078	0.543885	0.44936	0.386838	0.516401	0.440691	0.435718	0.561925	0.55046	0.547134	0.483097	0.520206	0.971628	0.518406	0.322915	0.457744	0.471833	0.556629	0.312477	0.349819	0.40853	0.591062	0.517125	0.394139	0.566164	0.860323	0.540405	0.637822	0.416362
20.685		0.451672	0.650172	0.256019	0.475366	0.416497	0.435308	0.443663	0.569112	0.380151	0.112512	0.600644	0.3928	0.557978	0.65655	0.428412	0.430029	0.297745		0.514768	0.203858	0.386695		0.440116	0.373539	0.419542	0.312126	0.668845	0.501718	0.468438	0.577543		0.83718	0.533288	0.223809	0.402805	0.40801	0.59072	0.283204	0.214894	0.6421	0.695388	0.377798	0.476143	0.58924	0.829538	0.466874	0.456429	0.421366
21.0987		0.599837	0.795933	0.326362	0.442355	0.252478	0.489584	0.549491	0.546296	0.355143	0.173595	0.628018	0.574781	0.65057	0.760048		0.57624	0.397129		0.502659	0.15423	0.390629		0.380388	0.274015	0.712007	0.296357		0.366605	0.440281	0.32516		0.790618		0.291154	0.448221	0.382058	0.463806		0.298623	0.645334	0.666346	0.444598	0.616538	0.64931	0.507849	0.508554	0.354711	0.368083
21.5124		0.647768	0.887426	0.39232	0.427004	0.36243	0.48703	0.587764	0.521077	0.371332	0.138662	0.575074	0.479353	0.69112	0.731331		0.391987	0.541709		0.435014	0.372155	0.383512		0.350593	0.392138	0.826496	0.374175		0.377748	0.263095	0.246941				0.380168	0.491538	0.294264	0.457363		0.36126	0.526855	0.60567	0.494231	0.354926	0.684459	0.373311	0.494835	0.251835	0.186374
21.9261			0.811577	0.581042	0.535582	0.401637	0.553885	0.634221	0.51336	0.392599	0.0824465	0.364958	0.23102	0.625004	0.779378		0.216056			0.480476	0.326714	0.383194		0.494898	0.517111		0.373198		0.440255	0.15317	0.357514				0.568073	0.51898	0.256493	0.354822		0.39626	0.363789	0.52468		0.408302	0.477789	0.488614	0.45797	0.230516	0.382818
22.3398			0.791202	0.631599	0.465612	0.3802	0.650922	0.564873	0.589808	0.447416	0.271063	0.495126	0.304904	0.521624	0.95305					0.386697	0.181418	0.373715		0.588293	0.526758		0.383958		0.396641	0.302044	0.398293				0.579645		0.326557			0.598457	0.483256	0.345628		0.50724	0.373254		0.469785		0.400141
22.7535					0.369668	0.523634	0.583005	0.525744	0.535041	0.570013	0.446724	0.637014	0.487661	0.391391	0.98644					0.261065		0.384516		0.647532	0.666538		0.375793		0.410804	0.539217	0.516954				0.455261		0.344576			0.552145	0.254207			0.351919	0.440146		0.589529		0.395509
23.1672					0.380439	0.364624	0.621481	0.516207	0.533604	0.36701	0.398838	0.583127	0.547507	0.453445	0.919266					0.455524		0.576058		0.5978	0.677281		0.420527		0.443904	0.495273					0.468387		0.344724			0.485532	0.0648344			0.420716	0.620997		0.665331		0.510387
23.5809					0.426049	0.286866	0.465405	0.583459	0.500701	0.342023	0.348052	0.483589	0.521183	0.365232						0.531869		0.62225					0.470267										0.372456			0.395627	0.218985			0.527958	0.810469				0.591071
23.9946					0.457105	0.239543	0.394816	0.545914	0.560906	0.33827	0.321132	0.580552	0.516802	0.33694								0.453591					0.479112										0.452242				0.388034			0.254872	0.734398				0.548158
24.4083					0.486427	0.189052	0.367241	0.690652	0.617765	0.375392	0.368033	0.612162	0.481359	0.453606								0.341597					0.395066										0.36545				0.42266			0.350047	0.626049				0.49288
24.822					0.445297	0.383942		0.716539	0.57975	0.391695	0.416692	0.662947	0.386802	0.596925								0.512321															0.294677				0.390575			0.4174	0.48378				0.505018
25.2357					0.511582	0.686027		0.529313	0.44599	0.566591	0.336925	0.650384	0.262431	0.658352																							0.324744				0.60106			0.352956	0.393392				0.526963
[truncated: 80 more columns]

## Sheet: Sheet12 - plasma membrane
distance	1	2	3	4	5	6	7	8	9	10	11	12	13	14	15	16	17	18	19	20	21	22	23	24	25	26	27	28	29	30	31	32	33	34	35	36	37	38	39	40	41	42	43	44	45	46	47	48	49
0	0.212788	0.477294	0.209329	0.341086	0.294222	0.268485	0.279444	0.209395	0.840527	0.448359	0.524132	0.371737	0.250768	0.403552	0.325731				0.533779	0.214055						0.622883	0.357631	0.333018	0.342464	0.385317	0.327296	0.35876	0.343058	0.419902	0.246198	0.53117	0.478799	0.427434	0.297737	0.464431	0.347589	0.0952891	0.466813	0.20802	0.192777				0.470737
0.4137	0.236174	0.407322	0.180049	0.468018	0.312782	0.229112	0.256092	0.349277	0.439999	0.376345	0.418709	0.494502	0.276383	0.39525	0.180714				0.535758	0.24933			0.46354			0.59262	0.41365	0.264325	0.489451	0.318147	0.344123	0.352957	0.42691	0.332212	0.227371	0.65721	0.505741	0.452457	0.285147	0.392678	0.487845	0.186596	0.485944	0.182746	0.344185	0.550831	0.234668		0.580335
0.8274	0.403964	0.296456	0.31475	0.481202	0.176659	0.206486	0.376183	0.43765	0.458316	0.397937	0.31458	0.306596	0.296283	0.500985	0.134591			0.587028	0.486948	0.350673			0.359711	0.323549		0.369881	0.406509	0.180537	0.516797	0.22277	0.432942	0.473212	0.326147	0.384593	0.455467	0.596272	0.45198	0.41505	0.287258	0.220846	0.445696	0.297593	0.584325	0.288063	0.267867	0.434601	0.265927		0.567072
1.2411	0.402181	0.426048	0.45344	0.468709	0.192422	0.307295	0.42956	0.451294	0.755856	0.512739	0.233925	0.16325	0.395169	0.398969	0.110202			0.587028	0.659746	0.319504	0.592048	0.405612	0.288206	0.392825		0.254964	0.509406	0.214256	0.580664	0.218184	0.406462	0.426122	0.264594	0.48539	0.365677	0.333816	0.314983	0.453784	0.262802	0.344108	0.424194	0.115983	0.523406	0.154312	0.312743	0.423476	0.208611	0.732468	0.350542
1.6548	0.375022	0.590201	0.435658	0.589018	0.362431	0.317892	0.514696	0.300163	0.65075	0.593249	0.230539	0.147183	0.270421	0.260077	0.177198		0.373679	0.587028	0.659177	0.298229	0.628523	0.246459	0.285311	0.347147		0.335286	0.530345	0.107995	0.547068	0.274244	0.361739	0.29324	0.242047	0.353164	0.514844	0.24556	0.433415	0.400517	0.178857	0.533	0.336012	0.127171	0.559578	0.32351	0.252706	0.384698	0.0963032	0.784015	0.30424
2.0685	0.459966	0.578108	0.301453	0.787894	0.368002	0.270696	0.567851	0.522249	0.393589	0.498754	0.273998	0.220981	0.0579227	0.189756	0.278343	0.360808	0.297467	0.587028	0.453486	0.380118	0.719486	0.417179	0.336259	0.179738	0.513281	0.346505	0.388891	0.150159	0.450401	0.24913	0.338587	0.306866	0.210333	0.311082	0.479363	0.334781	0.393307	0.290617	0.207894	0.487279	0.443702	0.269702	0.44095	0.344586	0.235351	0.498852	0.281539	0.526831	0.0368217
2.4822	0.392822	0.464569	0.258731	0.788152	0.325157	0.201933	0.509018	0.887218	0.0933293	0.543308	0.327433	0.329318	0.195206	0.229948	0.307445	0.431104	0.380464	0.587028	0.313613	0.401919	0.503689	0.340641	0.497403	0.445563	0.523317	0.397406	0.319258	0.119429	0.352159	0.406887	0.481146	0.520959	0	0.202997	0.441709	0.519974	0.277587	0.419397	0.543096	0.553085	0.566634	0.465184	0.38541	0.405097	0.387379	0.422839	0.441083	0.503321	0.0565855
2.8959	0.148162	0.320368	0.36586	0.62716	0.316614	0.134563	0.525568	0.776512	0	0.469103	0.365874	0.301439	0.230757	0.279348	0.33713	0.394061	0.322485	0.447527	0.38395	0.261197	0.248501	0.277873	0.535123	0.59063	0.466088	0.329739	0.288281	0.220382	0.27318	0.481849	0.579538	0.455033	0.00920849	0.315699	0.379435	0.513226	0.286816	0.371737	0.691096	0.42974	0.534247	0.537718	0.383207	0.478067	0.329133	0.434942	0.421175	0.489751	0.102741
3.3096	0.0358665	0.283972	0.519764	0.417206	0.292017	0.0821866	0.560164	0.641819	0.212753	0.365651	0.546116	0.293836	0.29268	0.371087	0.352884	0.314239	0.373483	0.461821	0.536458	0.243652	0.147781	0.409266	0.524349	0.720341	0.320885	0.308322	0.416608	0.393283	0.166826	0.5076	0.716385	0.314163	0.223392	0.377063	0.547429	0.407519	0.488881	0.381227	0.513521	0.340326	0.60196	0.278083	0.368356	0.281082	0.259157	0.454645	0.236551	0.486028	0.127809
3.7233	0.0649178	0.300216	0.549825	0.239078	0.193127	0.0170193	0.640263	0.940353	0.326629	0.235099	0.628455	0.451684	0.488375	0.479451	0.429896	0.341829	0.271447	0.484293	0.52973	0.288901	0.265139	0.276715	0.544349	0.679169	0.342975	0.411198	0.467026	0.27998	0.236102	0.513991	0.771485	0.416412	0.223632	0.439207	0.328023	0.425473	0.421993	0.438998	0.392317	0.496814	0.67995	0.288455	0.437957	0.131865	0.287694	0.384754	0.239944	0.525986	0.201292
4.137	0.122044	0.31252	0.233355	0.334646	0.179032	0.0265546	0.657744	0.680585	0.346051	0.209019	0.309596	0.461796	0.552704	0.416976	0.354602	0.390084	0.358165	0.380556	0.420358	0.28637	0.330505	0.256446	0.422046	0.434871	0.438648	0.270059	0.309601	0.219252	0.268133	0.300151	0.528257	0.426239	0.0365827	0.413248	0.152788	0.41038	0.218979	0.396939	0.304991	0.706637	0.471398	0.371632	0.391294	0.263333	0.288665	0.405257	0.531582	0.451262	0.325872
4.5507	0.205003	0.21081	0.170193	0.411602	0.0956513	0.184841	0.707506	0.317818	0.385445	0.306568	0.0116113	0.54571	0.294778	0.290402	0.240423	0.437775	0.365778	0.433211	0.514251	0.357571	0.296034	0.216376	0.272234	0.624749	0.485282	0.354527	0.251078	0.184775	0.271136	0.310763	0.287116	0.373873	0.113834	0.336428	0.233888	0.502063	0.132869	0.39661	0.326956	0.553373	0.228034	0.196756	0.231065	0.310905	0.304446	0.472801	0.519205	0.39245	0.468072
4.9644	0.223208	0.393605	0.190432	0.379009	0.0765903	0.236421	0.617724	0.31437	0.606672	0.451916	0.0760432	0.513489	0.178493	0.377823	0.141292	0.345348	0.510163	0.408606	0.550481	0.200568	0.337915	0.187567	0.359534	0.642339	0.358924	0.305846	0.381426	0.292255	0.378946	0.432574	0.394887	0.291203	0.171039	0.376134	0.559015	0.474576	0.185643	0.34306	0.427713	0.312661	0.196578	0.107917	0.118073	0.501283	0.246605	0.576192	0.198501	0.263785	0.561921
5.3781	0.132016	0.497305	0.345254	0.537292	0	0.137365	0.403705	0.509501	0.726135	0.578768	0.312154	0.459445	0.169147	0.286916	0.146313	0.459773	0.514589	0.356959	0.476694	0.257018	0.322316	0.232803	0.346198	0.540867	0.343477	0.321943	0.508744	0.418892	0.377289	0.390545	0.440396	0.167817	0.334305	0.410233	0.486604	0.484216	0.357341	0.24442	0.223854	0.339235	0.298631	0.195177	0.00381496	0.695599	0.398791	0.560585	0.237273	0.282667	0.384117
5.7918	0.25504	0.237721	0.653658	0.534079	0.156974	0.203168	0.466817	0.696057	0.640454	0.633141	0.564993	0.474029	0.154622	0.245326	0.269019	0.458204	0.498742	0.251241	0.501956	0.319497	0.484855	0.447657	0.44355	0.617722	0.311271	0.440571	0.485154	0.541138	0.442172	0.277832	0.624324	0.162859	0.361787	0.355949	0.364229	0.493784	0.370709	0.283061	0.0824053	0.372939	0.37334	0.338773	0.198139	0.726735	0.459943	0.56899	0.310641	0.353771	0.270669
6.2055	0.371495	0.140932	0.649468	0.428598	0.381621	0.268801	0.466588	0.789759	0.413713	0.515688	0.534224	0.382022	0.0999721	0.2346	0.301371	0.33822	0.394648	0.390253	0.536083	0.192379	0.56338	0.566251	0.588211	0.584286	0.235661	0.431787	0.246462	0.448027	0.417031	0.122642	0.7104	0.232343	0.247351	0.329545	0.434468	0.438741	0.29001	0.312044	0.208998	0.314692	0.442274	0.279826	0.243993	0.721725	0.396151	0.468241	0.2604	0.248737	0.336208
6.6192	0.288199	0.262268	0.367004	0.426648	0.615436	0.17569	0.273538	0.613783	0.280162	0.443447	0.402909	0.376423	0.0973556	0.16055	0.309139	0.428981	0.132719	0.512609	0.675177	0.185801	0.588595	0.46176	0.553471	0.616232	0.329963	0.503144	0.121411	0.411166	0.303982	0.19669	0.591677	0.387031	0.219137	0.41155	0.483708	0.358506	0.229366	0.201619	0.201119	0.274241	0.421072	0.222967	0.270823	0.733773	0.288172	0.379174	0.0195807	0.457655	0.360165
7.0329	0.26204	0.113127	0.214225	0.464362	0.776111	0.0877949	0	0.398946	0.28538	0.37416	0.196443	0.165403	0.0475723	0.188467	0.263884	0.399638	0.123758	0.491943	0.513547	0.163664	0.5223	0.295068	0.442624	0.567512	0.32946	0.309003	0.227703	0.260697	0.205474	0.385187	0.471	0.298971	0.145389	0.374903	0.317161	0.258826	0.233814	0.0602833	0.181181	0.210664	0.418161	0.319619	0.305078	0.628301	0.242651	0.148444	0.174346	0.376266	0.272683
7.4466	0.228218	0.37914	0.275186	0.566909	0.768546	0.0412161	0.0743198	0.179722	0.29947	0.269258	0.246657	0	0	0.139444	0.151158	0.165868	0.235274	0.355187	0.224023	0.195524	0.37983	0.236007	0.211767	0.57096	0.330289	0.0329451	0.256062	0.158616	0.0562699	0.327443	0.370987	0.173435	0.229237	0.232304	0.266474	0.143788	0.336385	0	0.250042	0.21895	0.250577	0.538662	0.16423	0.462265	0.24133	0	0.367598	0.252631	0.240336
7.8603	0.160798	0.764491	0.168155	0.482369	0.776976	0.036154	0.148927	0.182531	0.403182	0.205535	0.383318	0.0329598	0.126595	0	0.248392	0.130421	0.297211	0.33991	0.187012	0.183519	0.258892	0.266386	0.108469	0.520344	0.299758	0	0.245743	0.157227	0	0.225673	0.329728	0.111518	0.381576	0.0278137	0.338885	0.165984	0.220317	0.0384837	0.308663	0.235605	0.0326919	0.243942	0.358586	0.362235	0.10115	0.104086	0.381083	0.235266	0.120829
8.274	0.0962162	0.867591	0.108665	0.431296	0.414053	0.0395778	0.223395	0.0672908	0.169757	0.108388	0.318468	0.00290337	0.0622783	0.046254	0.234926	0.190039	0.438675	0.30817	0.268988	0.277112	0.130055	0.401928	0.037842	0.353328	0.186807	0.182242	0.218845	0.329407	0.16528	0	0.378575	0.144815	0.521196	0	0.406227	0.451824	0.150249	0.0371504	0.440899	0.428608	0.155199	0.0604733	0.423026	0.118216	0	0.295673	0.287974	0.358791	0.0722303
8.6877	0.069724	0.992551	0.259664	0.567166	0.151405	0.19521	0.227252	0.11538	0.0571058	0.22689	0.11068	0.113599	0.371519	0.0774744	0.267312	0.214963	0.590988	0.335717	0.230172	0.261894	0.141895	0.419385	0	0.267246	0.178269	0.325393	0.195449	0.390292	0.364493	0.175514	0.769576	0.323349	0.603525	0.19378	0.375091	0.62867	0.322797	0.181301	0.461668	0.578483	0.240008	0.0324524	0.481827	0.117228	0.0894901	0.450283	0.170278	0.530117	0.113004
9.1014	0.287067	0.840495	0.522581	0.636967	0.0808733	0.372958	0.493253	0.163831	0.222886	0.317081	0.207587	0.459011	0.493544	0.224025	0.361445	0.36525	0.716886	0.308337	0.314523	0.223668	0.365993	0.411423	0.19112	0.362933	0.359236	0.442208	0.199742	0.320037	0.380776	0.628554	0.862373	0.631939	0.626312	0.537381	0.456915	0.645137	0.337529	0.489024	0.580449	0.526185	0.2795	0.192247	0.727396	0.474035	0.250823	0.48853	0.176679	0.521288	0.369332
9.5151	0.609563	0.637198	0.696813	0.831933	0.385309	0.470016	0.807826	0.49276	0.638403	0.405297	0.589878	0.595243	0.499924	0.51333	0.61018	0.630469	0.813353	0.396378	0.56716	0.438093	0.696019	0.496698	0.356077	0.653285	0.432208	0.620592	0.399903	0.505201	0.544414	0.815871	0.831778	0.773126	0.768534	0.833104	0.660391	0.755791	0.336362	0.679534	0.475136	0.750762	0.588187	0.601183	0.887033	0.770412	0.52364	0.64467	0.365333	0.64247	0.556722
9.9288	0.840587	0.703844	0.799191	0.992314	0.764341	0.557513	0.903157	0.716698	0.921349	0.503976	0.939517	0.774183	0.609589	0.813516	0.92623	0.922837	0.915091	0.724522	0.758082	0.659926	0.866985	0.645149	0.63354	0.885485	0.655603	0.893988	0.689768	0.803067	0.779836	0.984383	0.949028	0.799959	0.981159	0.968406	0.813179	0.971251	0.562227	0.835043	0.755585	1	0.869463	0.866568	0.975736	0.843185	0.839801	0.928177	0.704148	0.908528	0.761355
10.3425	1	0.955881	0.908644	1	1	0.830798	1	0.87037	0.980053	0.769764	1	1	0.771842	0.904939	1	1	0.926839	1	0.8261	0.775874	1	1	0.930128	0.906982	0.782781	0.937205	0.780569	1	0.823393	1	1	0.826048	1	1	1	1	0.637395	1	1	0.91922	0.897958	1	1	1	1	1	0.934883	1	1
10.7562	0.86535	0.873578	0.897985	0.571421	0.976364	0.756253	0.962904	0.838715	0.894767	0.682433	0.876236	0.877849	0.643609	0.698434	0.92138	0.958635	0.704624	0.880248	0.759848	0.638209	0.871487	0.782029	0.864294	0.687058	0.6939	0.884663	0.684598	0.855626	0.7194	0.893414	0.651032	0.718711	0.562605	0.970604	0.908762	0.798933	0.618704	0.91681	0.930371	0.987819	0.743305	0.865425	0.934708	0.942072	0.871355	0.882292	0.722386	0.872616	0.75191
11.1699	0.525365	0.691082	0.635263	0.32405	0.721646	0.385408	0.711803	0.723042	0.936143	0.447124	0.60461	0.65218	0.258208	0.584585	0.794614	0.967721	0.54311	0.759048	0.738384	0.677951	0.823011	0.446656	0.672236	0.600058	0.445869	0.701374	0.55641	0.751877	0.581372	0.779604	0.413722	0.455555	0.231091	0.773713	0.64084	0.324023	0.596117	0.640658	0.835177	0.821565	0.656842	0.712434	0.553244	0.722187	0.486269	0.696335	0.597807	0.63734	0.534635
11.5836	0.374773	0.701385	0.273729	0.304707	0.41991	0.221084	0.456243	0.652864	0.74996	0.262512	0.281683	0.388047	0.00965438	0.445361	0.508888	0.882568	0.386362	0.591377	0.629883	0.658107	0.612151	0.162217	0.409936	0.421927	0.0805962	0.57178	0.458885	0.551482	0.480611	0.612354	0.306216	0.247804	0.317104	0.648003	0.386676	0.144616	0.449023	0.410927	0.605094	0.451646	0.467473	0.413466	0.126277	0.617046	0.181697	0.516037	0.541601	0.636847	0.255201
11.9973	0.239045	0.473266	0.141709	0.272252	0.168857	0.162413	0.219311	0.544723	0.451054	0.287399	0.0380638	0.206263	0.180629	0.358648	0.248303	0.713967	0.339631	0.518622	0.481511	0.610443	0.475523	0	0.240461	0.13651	0	0.419071	0.300872	0.148688	0.359026	0.357266	0.437864	0.233144	0.294389	0.418091	0.339609	0.318852	0.388572	0.370781	0.295275	0.202968	0.226228	0.275603	0.0611439	0.39562	0.0153381	0.302411	0.518452	0.48048	0.0617524
12.411	0.173854	0.134411	0.164685	0.247799	0.0690564	0.110995	0.148177	0.495336	0.299023	0.480362	0	0.18524	0.366637	0.407135	0	0.66756	0.173302	0.45585	0.370296	0.491458	0.342356	0.26077	0.270973	0.352266	0.330458	0.281131	0.261494	0.100406	0.382373	0.123421	0.565698	0.412161	0.252841	0.220828	0.366401	0.641151	0.269864	0.397348	0	0.317463	0.233476	0.138934	0.262993	0.138839	0.082361	0.351704	0.294968	0.319428	0.234851
12.8247	0.286895	0.139088	0.434682	0.597054	0.15171	0.507764	0.298039	0.322843	0.320587	0.685223	0.335706	0.365906	0.595817	0.563329	0.142927	0.411851	0.400117	0.437035	0.371975	0.257425	0.256781	0.493049	0.440586	0.626903	0.609699	0.223105	0.326927	0.374673	0.346699	0.14326	0.665489	0.58522	0.555606	0.322974	0.650978	0.889679	0.261345	0.513396	0.149183	0.512903	0.396139	0.277344	0.339783	0.0554003	0.227019	0.54173	0.181362	0.453573	0.494122
13.2384	0.33828	0.46072	0.655064	0.939592	0.311348	0.563643	0.624596	0.319194	0.669218	0.931189	0.627392	0.538279	0.9261	0.655037	0.552171	0.217235	0.761548	0.488684	0.472995	0	0.348241	0.631449	0.559073	0.867508	0.747688	0.298966	0.449827	0.639471	0.5267	0.537327	0.788483	0.693376	0.454654	0.608128	0.800145	0.856939	0.382286	0.6203	0.29741	0.66199	0.486185	0.48894	0.52003	0	0.306869	0.731319	0.152337	0.694892	0.739162
13.6521	0.333672	0.725542	0.925474	0.92147	0.493694	0.681467	0.615099	0.498708	0.740515	1	0.716644	0.774424	1	0.662687	0.734656	0.258623	0.947238	0.631301	0.764615	0.0536924	0.636814	0.785395	0.837554	1	0.925581	0.586263	0.673503	0.583647	0.89602	0.684056	0.787483	0.857956	0.518053	0.884869	0.8168	0.910036	0.546677	0.782328	0.403331	0.83905	0.767381	0.458983	0.840098	0.0587713	0.392655	0.68869	0.427149	0.852657	0.623228
14.0658	0.477207	0.800279	1	0.772232	0.561511	1	0.682666	0.749283	0.94148	0.544896	0.714606	0.832186	0.929142	0.966855	0.844219	0.626625	1	0.817704	1	0.3811	0.744965	0.825941	1	0.849746	1	0.835742	0.896451	0.58689	1	0.719248	0.695238	1	0.748642	0.973167	0.854453	0.81109	0.704842	0.875823	0.568944	0.719286	0.998348	0.744306	0.960201	0.333598	0.535326	0.559728	0.916683	0.93269	0.566863
14.4795	0.639144	1	0.895387	0.762732	0.792322	0.789726	0.820097	0.964109	1	0.252609	0.488658	0.531984	0.614568	1	0.855827	0.884986	0.931013	0.691456	0.982285	0.721783	0.722917	0.766636	0.923548	0.967611	0.770031	1	1	0.736587	0.733567	0.849186	0.50441	0.777186	0.872143	0.972574	0.844316	0.606114	0.949039	0.950858	0.758351	0.790646	1	0.716203	0.938274	0.312975	0.550157	0.738176	1	0.93671	0.401523
14.8932	0.760803	0.869554	0.661068	0.471569	0.841203	0.490206	0.685404	1	0.799709	0.0912133	0.272402	0.442859	0.375638	0.728669	0.682128	0.855228	0.736903	0.615749	0.87828	0.989181	0.740367	0.396483	0.606057	0.986629	0.446556	0.834101	0.950381	0.786545	0.465623	0.808074	0.100025	0.430451	0.709891	0.953105	0.523534	0.213439	1	0.826178	0.958993	0.82036	0.872305	0.799849	0.935247	0.196969	0.411665	0.721339	0.727483	0.891421	0.297413
15.3069	0.705324	0.57669	0.523258	0.364539	0.834802	0.309253	0.554459	0.812473	0.604193	0	0.340727	0.261739	0.180996	0.487395	0.536434	0.996094	0.502504	0.604302	0.547829	1	0.736108	0.343745	0.284642	0.693781	0.286209	0.71354	0.768107	0.647807	0.285389	0.598699	0	0.199948	0.33105	0.763625	0.168718	0	0.677067	0.794703	0.810841	0.681656	0.734207	0.601475	0.818953	0.39855	0.187258	0.489452	0.531243	0.581313	0.202306
15.7206	0.379025	0.433214	0.159089	0.340272	0.623186	0.130623	0.414991	0.528267	0.325281	0.0401651	0.453081	0.195051	0.0747338	0.386106	0.561212	0.897545	0.177812	0.341455	0.285816	0.758669	0.610068	0.287689	0.389283	0.460705	0.127325	0.583595	0.610757	0.328128	0.177853	0.473992	0.244504	0.0943014	0.19934	0.478564	0	0.00912559	0.313839	0.755019	0.365903	0.320111	0.697403	0.524634	0.798197	0.378994	0.0226095	0.348256	0.452843	0.310058	0.0348831
16.1343	0.256241	0.26867	0.0872396	0.260796	0.563534	0.0341559	0.233966	0.440876	0.430993	0.302784	0.422508	0.261717	0.100465	0.304155	0.352635	0.579104	0.0170355	0.151367	0.0652624	0.638729	0.386988	0.119934	0.417371	0.326353	0.139257	0.376425	0.477348	0.0953798	0.0880413	0.274805	0.257539	0.0228671	0.195308	0.274213	0.15496	0.195563	0	0.647793	0.0992031	0.0833127	0.509068	0.0720285	0.576916	0.181196	0.00211474	0.371131	0.183648	0.279454	0.0384845
16.548	0.233226	0.273345	0	0.0890689	0.648818	0	0.304356	0.206779	0.275908	0.406496	0.467968	0.323709	0.320751	0.252489	0.160928	0.283654	0	0.201275	0	0.376553	0.197709	0.173673	0.486254	0.0661282	0.259056	0.202656	0.156392	0	0.200532	0.176747	0.300548	0	0.267791	0.114027	0.123099	0.349057	0.00500707	0.361966	0.142655	0	0.281776	0.00323162	0.241662	0.175852	0.144844	0.346539	0.028167	0.233469	0
16.9617	0.2058	0.239285	0.181747	0	0.501362	0.0513549	0.306468	0.0265238	0.33455	0.280859	0.357404	0.168259	0.438729	0.209426	0.198271	0.268802	0.0534792	0.1255	0.127457	0.214603	0.238345	0.472665	0.483621	0	0.338341	0.0858677	0	0.00212527	0.387181	0.0807256	0.226481	0.0964718	0.332916	0.0509218	0.173063	0.512595	0.0576882	0.375726	0.174492	0.0966985	0.224686	0	0.133884	0.237588	0.130433	0.264048	0.00427039	0.0564307	0.0719634
17.3754	0	0	0.221294	0.15953	0.247084	0.0595361	0.507045	0.16384	0.253115	0.221908	0.484394	0.228012	0.379485	0.16674	0.243836	0	0.201279	0	0.19425	0.0710688	0.21628	0.474876	0.478257	0.186277	0.379326	0.17902	0.0821645	0.0873722	0.421991	0.23583	0.15566	0.119377	0.437418	0.212219	0.246198	0.474234	0.0405557	0.620718	0.295673	0.0946063	0.142891	0.0997601	0.213198	0.319131	0.200646	0.329115	0.12371	0	0.392524
17.7891	0.113195	0.107134	0.360426	0.233696	0.321941	0.066135	0.583813	0.212808	0.125166	0.40556	0.30811	0.338829	0.391153	0.191927	0.485494	0.136432	0.375574	0.0820774	0.195018	0.087484	0.221158	0.473796	0.557874	0.5251	0.355097	0.320662	0.232039	0.0470978	0.398729	0.217164	0.253358	0.193002	0.430964	0.291371	0.33092	0.447535	0.172882	0.665265	0.26398	0.0857136	0.178709	0.129754	0.31961	0.528707	0.346843	0.441646	0.176772	0.139042	0.377062
18.2028	0.286855	0.305865	0.484133	0.147351	0.420744	0.207882	0.591121	0.199784	0.183611	0.382002	0.168145	0.486343	0.321106	0.287483	0.478283	0.140411	0.38815	0.351154	0.21831	0.10124	0.176422	0.675115	0.691684	0.604868	0.363212	0.366809	0.349592	0.0172639	0.590695	0.266997	0.215689	0.37877	0.239094	0.180508	0.393193	0.466024	0.327612	0.650019	0.34564	0.128223	0.372218	0.142841	0.109564	0.667261	0.396467	0.641017	0.172008	0.207939	0.354364
18.6165	0.201233	0.456037	0.499987	0.215187	0.204018	0.257626	0.591272	0.470095	0.317186	0.408026	0.327398	0.434507	0.371138	0.220356	0.209365	0.0314615	0.367562	0.418744	0.295174	0.157799	0	0.732308	0.792716	0.429775	0.358788	0.492887	0.222438	0.0330886	0.62516	0.307365	0.249184	0.564701	0.351517	0.0343466	0.531499	0.547656	0.240156	0.40496	0.536674	0.239733	0.453078	0.360426	0	0.660532	0.33815	0.491519	0.246773	0.362874	0.445445
19.0302	0.242832	0.36928	0.389649	0.243315	0.144828	0.175663	0.35566	0.480992		0.648592	0.358401	0.224393	0.21092	0.280116	0.128086	0.0407765	0.45154	0.274209	0.368403	0.193344	0.0591789	0.727603	0.742243	0.371411	0.442654	0.511401	0.177641	0.219934	0.561805	0.414408	0.482886	0.759683	0.428928	0.0633251	0.499638	0.495591	0.229088	0.246769	0.444595	0.426785	0.303377	0.414554	0.164675	0.52271	0.42535	0.31557	0.379331	0.536425	0.503466
19.4439	0.217056	0.395206	0.24981	0.148539	0.23752	0.180949	0.385362	0.568765		0.633504	0.271177	0.326605	0.129718	0.356223	0.259375	0.0280854	0.490503	0.231233	0.217612	0.248361	0.222145	0.555621	0.692876	0.339596	0.487705	0.339919	0.162886	0.486037	0.437512	0.430865	0.346044	0.671967	0.359263	0.157689	0.42433	0.458808	0.177622	0.309229	0.204821	0.543639	0.0619037	0.384601	0.171773	0.476828	0.285426	0.360797	0.450122	0.662312	0.418687
19.8576	0.200191	0.427083	0.166993	0.219372	0.279937	0.168712	0.484194	0.465744		0.531628	0.206323	0.29217	0.0114292	0.30484	0.510001	0.196358	0.495006	0.302397	0.348585	0.310789	0.364561	0.555904	0.523417	0.367393	0.288998	0.264386	0.174683	0.541026	0.455927	0.294342	0.335059	0.534485	0.0958929	0.262914	0.181752	0.55538	0.111909	0.358274	0.307482	0.484044	0	0.423469	0.308306	0.415323	0.248296	0.405935	0.441381	0.728696	0.261771
20.2713	0.275194	0.414888	0.198507	0.279111	0.362049	0.154468	0.415568	0.370805		0.372767	0.209319	0.480845		0.229189	0.566559	0.300222	0.441171	0.313974	0.365302	0.267545	0.494535	0.779708	0.418406	0.406893		0.33327	0.302866	0.600349	0.444875	0.266352	0.612871	0.531298	0.116745	0.290364	0.243302	0.441398	0.197608	0.466894	0.440523	0.476025	0.220571	0.3913	0.404804	0.366067	0.287153	0.414112	0.325273	0.556906	0.232393
20.685	0.260111	0.416494	0.253127	0.262196	0.625858	0.122254	0.368733	0.241517		0.378685	0.279053	0.479833		0.206441	0.509627	0.405079	0.469226	0.443704	0.347433	0.24549	0.576241	0.942122	0.598034	0.367814		0.387369	0.413339	0.539113	0.422118	0.452651	0.678306	0.581086	0.189485	0.293004	0.558291	0.32272	0.242777	0.53562	0.547606	0.579032	0.554603	0.391981	0.422758	0.359349	0.330039	0.411878	0.161469	0.385961	0.198193
21.0987	0.228609	0.476379	0.287889	0.351723	0.683967	0.242188	0.441252	0.1087		0.435245	0.417051	0.374851		0.191246		0.495192	0.460871	0.412628	0.376253	0.344144	0.450943	0.84172	0.566636	0.396612		0.415908	0.341076	0.390138	0.311006	0.477403	0.566329	0.511777	0.322725	0.289282	0.622013	0.349234	0.324183	0.512541	0.699157	0.444164	0.546173	0.409034	0.505277	0.507053	0.289246	0.374594	0.220084	0.248966	0.246529
21.5124	0.266211	0.265792	0.419162	0.573609	0.571763	0.345474	0.536919	0		0.503422	0.430475	0.339229		0.294671		0.422962	0.410047	0.39657	0.429441	0.500459	0.449398	0.510339	0.30292	0.459709		0.302318	0.347783	0.303487	0.249149	0.357424	0.472089	0.47047	0.313448	0.354747	0.393917	0.386226	0.436237	0.43917	0.56396	0.388646	0.465296	0.337379	0.582731	0.313628	0.206164	0.417144	0.252901	0.433114	0.396738
21.9261	0.135912	0.357194	0.499732	0.626384	0.547566	0.42002	0.398603	0.0817167		0.611678		0.304168		0.298374		0.135597	0.476473	0.47887	0.495811	0.442455	0.516838	0.298885	0.284988	0.499031		0.38467	0.211677	0.400294	0.357216	0.215114	0.42722	0.477257	0.0767094	0.530575	0.4084	0.450712	0.48523	0.382591	0.394635	0.244918	0.49874	0.262774	0.62128	0.0972764	0.218564	0.414838	0.45655	0.427224	0.566531
22.3398	0.234124	0.357698	0.466692	0.658536	0.402373	0.414304	0.262092	0.412892		0.612837		0.22868		0.514178		0.248699	0.35946	0.413311	0.426101		0.571461	0.146626	0.416125	0.729709		0.52115	0.303958	0.399516	0.541506	0.313294	0.429921	0.298742	0.163495	0.596482	0.349022	0.56702	0.47101	0.307833	0.23738	0.337471	0.60728	0.261972	0.707747	0.0715247	0.286883	0.36074	0.522579	0.350348	0.485823
22.7535	0.421197	0.298313	0.532572	0.59662	0.266363	0.247148	0.599873	0.602442		0.503305		0.28706				0.481536	0.366443	0.415531				0.281447	0.530753	0.671398		0.484333	0.36767	0.342337	0.479259	0.277753	0.412936	0.307657	0.177435	0.537335	0.548154	0.677755	0.460003	0.248866	0.420907	0.453807	0.668255	0.313418	0.554457	0.235065	0.184206	0.322337	0.273517	0.594412	0.500503
23.1672	0.355394	0.251674	0.725293	0.454234	0.291171	0.182501	0.570706					0.393941				0.586123	0.333676	0.462036					0.530501	0.501675		0.478825	0.425287	0.443976	0.523068	0.137391	0.474301	0.299763	0.204378	0.423839	0.692252	0.874136	0.415224	0.252681	0.57569	0.37442	0.528378	0.460061	0.540607	0.366253	0.343543	0.454524	0	0.655499	0.676129
23.5809	0.355394	0.251674	0.725293	0.454234	0.291171	0.182501	0.570706					0.393941				0.586123	0.333676	0.462036					0.530501	0.501675		0.478825	0.425287	0.443976	0.523068	0.137391	0.474301	0.299763	0.204378	0.423839	0.692252	0.874136	0.415224	0.252681	0.57569	0.37442	0.528378	0.460061	0.540607	0.366253	0.343543	0.454524	0	0.655499	0.676129
23.9946	0.402804	0.331243	0.703217	0.37866	0.422775	0.0323269	0.421034					0.276017				0.648194	0.288235	0.434076					0.577453	0.40476		0.46658	0.493077	0.545495		0.0628316	0.689146	0.476444		0.437513	0.521361	0.689212	0.272892		0.552858	0.452502	0.319896	0.550907	0.466128	0.479544	0.425706	0.501483	0.280935	0.654991	0.616846
24.4083	0.493552	0.297702	0.663719	0.322872	0.483174	0.124106										0.514899	0.260768	0.400159					0.588532	0.471471		0.519204	0.401179	0.606338		0.237777	0.742986	0.589182		0.426657	0.466329		0.315357		0.589554	0.51159	0.332106	0.458765	0.523221	0.479793	0.332839		0.439665	0.569573	0.525275
24.822	0.481736	0.364181	0.488193	0.489178	0.44398	0.086004										0.293841	0.24951	0.463793						0.527548		0.387913	0.425139	0.421439		0.346876	0.718245	0.668447		0.577902	0.450398		0.293601		0.318933	0.514257	0.529807	0.388582	0.535845	0.477366	0.280272		0.442779	0.612902	0.337955
25.2357	0.299028	0.494528	0.346627	0.529271	0.45502	0.172864										0.124178	0.4194	0.568198						0.381802		0.296028	0.409507	0.152418		0.471739	0.56771	0.667714		0.570629			0.140827		0.359093	0.334506	0.55511		0.424986	0.377967	0.240717		0.442553	0.475887	0.27718

## Sheet: fig 5h
Bin Center	# values
15	0
18	1
21	0
24	1
27	1
30	2
33	4
36	6
39	4
42	4
45	1
48	2
51	0
54	0
57	1
60	0
63	0
66	0
69	1

## Sheet: fig s1a
	A549 naïve	A549-ACE2	VeroE6	Calu3
exp1	0.018948	2.13613	0.092142	0.156041
exp2	0.016948	2.17347	0.057247	0.368567
exp3		0.843816	0.02	0.252321
			0.0318	0.2064
				0.2207

## Sheet: fig fig s1b
	MOI = 0.1			MOI = 10
A549-ACE2	18800	18700	17200	2610000	2370000	3950000
VeroE6	404000	350000	430000	1170000	1260000	1380000
Calu3	33200	40300	39600	4900000	4510000	3690000

[truncated: 2 more sheets: fig s1c, fig s1d]
